# Supplementary material for: A Deep‐Blue‐Emitting Heteroatom‐Doped MR‐TADF Nonacene for High‐Performance Organic Light‐Emitting Diodes
Source: Angew Chem Int Ed Engl. 2023 Jan 16;62(8):e202215522. doi: 10.1002/anie.202215522 (PMC10107802; doi:10.1002/anie.202215522)
Supplement: Supplementary file 2 — Supporting Information [file ANIE-62-0-s001.cif]

data_27
_audit_creation_date                               2021-10-17
_audit_creation_method                            'by CrystalStructure 4.3'

_publ_section_references
;
    ENTER OTHER REFERENCES

    Rigaku (2019). CrystalStructure. Version 4.3. 
    Rigaku Corporation, Tokyo, Japan.

    Sheldrick, G. M. (2014). Acta Cryst. (2014). A70, C1437.
    SHELXT Version 2018/2

    Sheldrick, G.M. (2008) SHELXL Version 2018/3, Acta Cryst. A64, 112-122.

    Rigaku Oxford Diffraction (2018), CrysAlisPro. version 1.171.40.14a.
    Rigaku Corporation, Tokyo, Japan

;


_chemical_formula_sum                             'C80 H68 B4 N2 O4'
_chemical_formula_moiety                          'C80 H68 B4 N2 O4'
_chemical_formula_weight                           1164.67
_chemical_melting_point                            ?

#==============================================================================
# CRYSTAL DATA
_space_group_crystal_system                        triclinic
_space_group_name_H-M_alt                         'P -1'
_space_group_name_Hall                            '-P 1'
_space_group_IT_number                             2
loop_
_space_group_symop_id
_space_group_symop_operation_xyz
1   '+X,+Y,+Z'
2   '-X,-Y,-Z'
#------------------------------------------------------------------------------
_cell_length_a                                     7.8873(5)
_cell_length_b                                     16.2364(10)
_cell_length_c                                     25.5485(12)
_cell_angle_alpha                                  75.657(5)
_cell_angle_beta                                   85.804(5)
_cell_angle_gamma                                  82.774(5)
_cell_volume                                       3141.6(3)
_cell_formula_units_Z                              2
_cell_measurement_reflns_used                      3267
_cell_measurement_theta_min                        3.01
_cell_measurement_theta_max                        66.48
_cell_measurement_temperature                      173
#------------------------------------------------------------------------------
_exptl_crystal_description                         plate
_exptl_crystal_colour                              colourless
_exptl_crystal_size_max                            0.050
_exptl_crystal_size_mid                            0.030
_exptl_crystal_size_min                            0.010
_exptl_crystal_density_diffrn                      1.231
_exptl_crystal_density_meas                        ?
_exptl_crystal_density_method                     'not measured'
_exptl_crystal_F_000                               1228.00
_exptl_absorpt_coefficient_mu                      0.571
_exptl_absorpt_correction_type                     multi-scan
_exptl_absorpt_process_details
;
CrysAlisPro 1.171.40.14a (Rigaku Oxford Diffraction, 2018)
Empirical absorption correction using spherical harmonics,
 implemented in SCALE3 ABSPACK scaling algorithm.
;
_exptl_absorpt_correction_T_min                    0.255
_exptl_absorpt_correction_T_max                    0.994

#==============================================================================
# EXPERIMENTAL DATA

_diffrn_ambient_temperature                        173
_diffrn_radiation_type                            'Cu K\a'
_diffrn_radiation_wavelength                       1.54184
_diffrn_measurement_device_type                   'Rigaku XtaLAB P100'
_diffrn_measurement_method                         \w
_diffrn_detector_area_resol_mean                   5.811
_diffrn_reflns_number                              33171
_diffrn_reflns_av_unetI/netI                       0.1239
_diffrn_reflns_av_R_equivalents                    0.1272
_diffrn_reflns_theta_max                           68.149
_diffrn_reflns_theta_min                           2.827
_diffrn_reflns_theta_full                          67.684
_diffrn_measured_fraction_theta_max                0.972
_diffrn_measured_fraction_theta_full               0.978
_diffrn_reflns_Laue_measured_fraction_max          0.972
_diffrn_reflns_Laue_measured_fraction_full         0.978
_diffrn_reflns_point_group_measured_fraction_max   0.972
_diffrn_reflns_point_group_measured_fraction_full  0.978
_diffrn_reflns_limit_h_min                        -8
_diffrn_reflns_limit_h_max                         9
_diffrn_reflns_limit_k_min                        -19
_diffrn_reflns_limit_k_max                         19
_diffrn_reflns_limit_l_min                        -30
_diffrn_reflns_limit_l_max                         27
_diffrn_standards_number                           0
_diffrn_standards_interval_count                   .
_diffrn_standards_decay_%                          ?
_reflns_number_total                               11199
_reflns_number_gt                                  5416
_reflns_threshold_expression                       F^2^>2.0\s(F^2^)
_reflns_Friedel_coverage          0.000
_reflns_Friedel_fraction_max      .
_reflns_Friedel_fraction_full     .

#==============================================================================
# REFINEMENT DATA

_refine_special_details
;
    Refinement was performed using all reflections. The weighted 
    R-factor (wR) and goodness of fit (S) are based on F^2^.
    R-factor (gt) are based on F. The threshold expression of
    F^2^ > 2.0 sigma(F^2^) is used only for calculating R-factor (gt).
;
_refine_ls_structure_factor_coef                   Fsqd
_refine_ls_R_factor_all                            0.1614
_refine_ls_R_factor_gt                             0.0793
_refine_ls_wR_factor_ref                           0.2310
_refine_ls_wR_factor_gt                            0.1856
_refine_ls_number_restraints                       0
_refine_ls_hydrogen_treatment                      constr
_refine_ls_number_reflns                           11199
_refine_ls_number_parameters                       825
_refine_ls_goodness_of_fit_ref                     0.957
_refine_ls_weighting_scheme                        calc
_refine_ls_weighting_details
                   'w = 1/[\s^2^(Fo^2^)+(0.1129P)^2^] where P=(Fo^2^+2Fc^2^)/3'
_atom_sites_solution_hydrogens                     geom
_atom_sites_solution_primary                       direct
_atom_sites_solution_secondary                     difmap
_refine_ls_shift/su_max                            0.000
_refine_diff_density_max                           0.35
_refine_diff_density_min                          -0.37
_refine_ls_extinction_method                       none
_refine_ls_extinction_coef                         ?

loop_
 _atom_type_symbol
 _atom_type_description
 _atom_type_scat_dispersion_real
 _atom_type_scat_dispersion_imag
 _atom_type_scat_source
 'C'  'C'   0.0181   0.0091
 'International Tables Vol C Tables 4.2.6.8 and 6.1.1.4'
 'H'  'H'   0.0000   0.0000
 'International Tables Vol C Tables 4.2.6.8 and 6.1.1.4'
 'B'  'B'   0.0090   0.0039
 'International Tables Vol C Tables 4.2.6.8 and 6.1.1.4'
 'N'  'N'   0.0311   0.0180
 'International Tables Vol C Tables 4.2.6.8 and 6.1.1.4'
 'O'  'O'   0.0492   0.0322
 'International Tables Vol C Tables 4.2.6.8 and 6.1.1.4'
#==============================================================================
# ATOMIC COORDINATES AND THERMAL PARAMETERS

loop_
 _atom_site_label
 _atom_site_type_symbol
 _atom_site_fract_x
 _atom_site_fract_y
 _atom_site_fract_z
 _atom_site_U_iso_or_equiv
 _atom_site_adp_type
 _atom_site_occupancy
 _atom_site_site_symmetry_order  
 _atom_site_calc_flag
 _atom_site_refinement_flags_posn
 _atom_site_refinement_flags_adp
 _atom_site_refinement_flags_occupancy
 _atom_site_disorder_assembly
 _atom_site_disorder_group
O14 O 0.1733(4) -0.11306(16) 0.38303(10) 0.0439(7) Uani 1 1 d . . . . .
O26 O 0.4974(4) 0.74743(16) 0.31528(10) 0.0433(7) Uani 1 1 d . . . . .
O48 O -0.0270(4) 0.06782(16) 0.21663(9) 0.0416(7) Uani 1 1 d . . . . .
O80 O 0.2457(4) 0.70369(16) 0.16083(10) 0.0429(7) Uani 1 1 d . . . . .
N18 N 0.2437(4) 0.18105(19) 0.34114(11) 0.0376(8) Uani 1 1 d . . . . .
N22 N 0.3568(4) 0.47335(19) 0.31669(11) 0.0371(8) Uani 1 1 d . . . . .
C1 C 0.1335(5) 0.3728(2) 0.23255(15) 0.0404(10) Uani 1 1 d . . . . .
H1 H 0.076456 0.388238 0.199454 0.048 Uiso 1 1 calc R U . . .
C2 C 0.1423(5) 0.2870(2) 0.26088(14) 0.0392(10) Uani 1 1 d . . . . .
C4 C 0.0936(5) 0.1289(2) 0.27674(14) 0.0372(9) Uani 1 1 d . . . . .
C5 C 0.0446(5) 0.0545(2) 0.26543(14) 0.0375(9) Uani 1 1 d . . . . .
C6 C 0.0641(5) -0.0273(2) 0.29859(15) 0.0378(9) Uani 1 1 d . . . . .
C8 C 0.0325(5) -0.1875(2) 0.32861(15) 0.0385(9) Uani 1 1 d . . . . .
C9 C -0.0257(5) -0.2659(2) 0.32900(16) 0.0418(10) Uani 1 1 d . . . . .
H9 H -0.085481 -0.269366 0.298790 0.050 Uiso 1 1 calc R U . . .
C10 C -0.0012(6) -0.3383(2) 0.37073(16) 0.0432(10) Uani 1 1 d . . . . .
C11 C 0.0902(6) -0.3327(3) 0.41388(17) 0.0523(12) Uani 1 1 d . . . . .
H11 H 0.114926 -0.382336 0.442174 0.063 Uiso 1 1 calc R U . . .
C12 C 0.1458(6) -0.2570(3) 0.41664(17) 0.0523(12) Uani 1 1 d . . . . .
H12 H 0.204216 -0.253905 0.447202 0.063 Uiso 1 1 calc R U . . .
C13 C 0.1158(6) -0.1851(2) 0.37429(15) 0.0414(10) Uani 1 1 d . . . . .
C15 C 0.1445(5) -0.0350(2) 0.34742(14) 0.0378(9) Uani 1 1 d . . . . .
C16 C 0.2017(5) 0.0324(2) 0.36123(15) 0.0394(10) Uani 1 1 d . . . . .
H16 H 0.256143 0.023846 0.394414 0.047 Uiso 1 1 calc R U . . .
C17 C 0.1801(5) 0.1136(2) 0.32671(14) 0.0368(9) Uani 1 1 d . . . . .
C19 C 0.2303(5) 0.2655(2) 0.31026(14) 0.0370(9) Uani 1 1 d . . . . .
C20 C 0.3015(5) 0.3273(2) 0.32795(14) 0.0388(10) Uani 1 1 d . . . . .
H20 H 0.360163 0.311979 0.360742 0.047 Uiso 1 1 calc R U . . .
C21 C 0.2871(5) 0.4113(2) 0.29783(14) 0.0361(9) Uani 1 1 d . . . . .
C23 C 0.3559(5) 0.5588(2) 0.28944(15) 0.0368(9) Uani 1 1 d . . . . .
C24 C 0.4276(5) 0.6134(2) 0.31394(14) 0.0374(9) Uani 1 1 d . . . . .
H24 H 0.475430 0.591901 0.348406 0.045 Uiso 1 1 calc R U . . .
C25 C 0.4288(5) 0.6978(2) 0.28817(14) 0.0369(9) Uani 1 1 d . . . . .
C27 C 0.5038(5) 0.8341(2) 0.29397(15) 0.0375(9) Uani 1 1 d . . . . .
C28 C 0.5741(5) 0.8740(3) 0.32774(15) 0.0419(10) Uani 1 1 d . . . . .
H28 H 0.611296 0.842050 0.362172 0.050 Uiso 1 1 calc R U . . .
C29 C 0.5901(6) 0.9595(3) 0.31154(16) 0.0445(10) Uani 1 1 d . . . . .
H29 H 0.637321 0.986713 0.335105 0.053 Uiso 1 1 calc R U . . .
C30 C 0.5376(5) 1.0079(3) 0.26042(16) 0.0429(10) Uani 1 1 d . . . . .
C31 C 0.4695(6) 0.9659(2) 0.22834(16) 0.0429(10) Uani 1 1 d . . . . .
H31 H 0.433194 0.998440 0.193928 0.051 Uiso 1 1 calc R U . . .
C32 C 0.4488(5) 0.8783(2) 0.24209(15) 0.0391(9) Uani 1 1 d . . . . .
C34 C 0.3674(5) 0.7331(2) 0.23594(14) 0.0368(9) Uani 1 1 d . . . . .
C35 C 0.3010(5) 0.6761(2) 0.21273(14) 0.0361(9) Uani 1 1 d . . . . .
C36 C 0.2837(5) 0.5892(2) 0.23739(14) 0.0377(9) Uani 1 1 d . . . . .
C38 C 0.2004(5) 0.4376(2) 0.24833(14) 0.0387(9) Uani 1 1 d . . . . .
C39 C -0.0445(5) 0.2483(2) 0.18810(14) 0.0354(9) Uani 1 1 d . . . . .
C40 C -0.2149(6) 0.2844(2) 0.19172(15) 0.0421(10) Uani 1 1 d . . . . .
C41 C -0.3134(6) 0.3065(3) 0.14605(17) 0.0504(11) Uani 1 1 d . . . . .
H41 H -0.429205 0.330034 0.149073 0.060 Uiso 1 1 calc R U . . .
C42 C -0.2467(6) 0.2949(3) 0.09673(16) 0.0518(12) Uani 1 1 d . . . . .
C43 C -0.0758(6) 0.2633(3) 0.09248(15) 0.0507(12) Uani 1 1 d . . . . .
H43 H -0.026976 0.257907 0.058210 0.061 Uiso 1 1 calc R U . . .
C44 C 0.0264(6) 0.2392(2) 0.13745(15) 0.0421(10) Uani 1 1 d . . . . .
C45 C -0.2926(6) 0.3012(3) 0.24383(17) 0.0566(12) Uani 1 1 d . . . . .
H45A H -0.417549 0.307100 0.242817 0.068 Uiso 1 1 calc R U . . .
H45B H -0.256083 0.354122 0.248893 0.068 Uiso 1 1 calc R U . . .
H45C H -0.254878 0.253417 0.273891 0.068 Uiso 1 1 calc R U . . .
C46 C -0.3575(8) 0.3174(4) 0.04805(19) 0.0789(17) Uani 1 1 d . . . . .
H46A H -0.386021 0.264758 0.040243 0.095 Uiso 1 1 calc R U . . .
H46B H -0.295147 0.349906 0.016694 0.095 Uiso 1 1 calc R U . . .
H46C H -0.462970 0.352063 0.055744 0.095 Uiso 1 1 calc R U . . .
C47 C 0.2084(6) 0.2031(3) 0.13169(17) 0.0561(12) Uani 1 1 d . . . . .
H47A H 0.221069 0.142050 0.149670 0.067 Uiso 1 1 calc R U . . .
H47B H 0.281730 0.232980 0.148385 0.067 Uiso 1 1 calc R U . . .
H47C H 0.241931 0.210635 0.093248 0.067 Uiso 1 1 calc R U . . .
C49 C -0.0713(6) 0.0014(2) 0.19733(15) 0.0398(10) Uani 1 1 d . . . . .
C50 C -0.1383(6) 0.0288(3) 0.14612(15) 0.0469(11) Uani 1 1 d . . . . .
H50 H -0.148898 0.087689 0.127928 0.056 Uiso 1 1 calc R U . . .
C51 C -0.1886(6) -0.0308(3) 0.12255(16) 0.0529(12) Uani 1 1 d . . . . .
H51 H -0.234463 -0.012522 0.087672 0.063 Uiso 1 1 calc R U . . .
C52 C -0.1742(6) -0.1169(3) 0.14821(16) 0.0471(11) Uani 1 1 d . . . . .
C53 C -0.1098(6) -0.1417(3) 0.19920(15) 0.0438(10) Uani 1 1 d . . . . .
H53 H -0.099286 -0.200789 0.216829 0.053 Uiso 1 1 calc R U . . .
C54 C -0.0589(5) -0.0842(2) 0.22646(14) 0.0377(9) Uani 1 1 d . . . . .
C55 C -0.2272(7) -0.1828(3) 0.12146(17) 0.0557(12) Uani 1 1 d . . . . .
H55A H -0.227286 -0.237994 0.147939 0.067 Uiso 1 1 calc R U . . .
H55B H -0.146330 -0.188793 0.091286 0.067 Uiso 1 1 calc R U . . .
H55C H -0.342292 -0.164183 0.107883 0.067 Uiso 1 1 calc R U . . .
C56 C -0.0652(6) -0.4210(3) 0.36833(17) 0.0495(11) Uani 1 1 d . . . . .
H56A H 0.011359 -0.448527 0.344159 0.059 Uiso 1 1 calc R U . . .
H56B H -0.180777 -0.408985 0.354615 0.059 Uiso 1 1 calc R U . . .
H56C H -0.067652 -0.459076 0.404652 0.059 Uiso 1 1 calc R U . . .
C57 C 0.3358(5) 0.1613(2) 0.39062(14) 0.0355(9) Uani 1 1 d . . . . .
C58 C 0.2452(6) 0.1592(2) 0.43882(15) 0.0435(10) Uani 1 1 d . . . . .
H58 H 0.124148 0.171432 0.439371 0.052 Uiso 1 1 calc R U . . .
C59 C 0.3313(7) 0.1391(3) 0.48711(16) 0.0564(13) Uani 1 1 d . . . . .
C60 C 0.5074(7) 0.1217(3) 0.48428(19) 0.0602(13) Uani 1 1 d . . . . .
H60 H 0.566970 0.107716 0.516885 0.072 Uiso 1 1 calc R U . . .
C61 C 0.6000(6) 0.1238(3) 0.4365(2) 0.0572(13) Uani 1 1 d . . . . .
C62 C 0.5108(6) 0.1445(2) 0.38825(17) 0.0466(11) Uani 1 1 d . . . . .
H62 H 0.571262 0.146890 0.354447 0.056 Uiso 1 1 calc R U . . .
C63 C 0.2311(9) 0.1366(4) 0.54010(18) 0.0874(19) Uani 1 1 d . . . . .
H63A H 0.239176 0.189435 0.551374 0.105 Uiso 1 1 calc R U . . .
H63B H 0.278248 0.087411 0.567758 0.105 Uiso 1 1 calc R U . . .
H63C H 0.110916 0.131469 0.535534 0.105 Uiso 1 1 calc R U . . .
C64 C 0.7929(7) 0.1059(4) 0.4343(3) 0.102(2) Uani 1 1 d . . . . .
H64A H 0.829213 0.060972 0.466042 0.122 Uiso 1 1 calc R U . . .
H64B H 0.843404 0.158136 0.434073 0.122 Uiso 1 1 calc R U . . .
H64C H 0.830991 0.086984 0.401368 0.122 Uiso 1 1 calc R U . . .
C65 C 0.4522(5) 0.4429(2) 0.36585(14) 0.0339(9) Uani 1 1 d . . . . .
C66 C 0.3647(6) 0.4371(2) 0.41561(15) 0.0428(10) Uani 1 1 d . . . . .
H66 H 0.245672 0.455375 0.417553 0.051 Uiso 1 1 calc R U . . .
C67 C 0.4545(7) 0.4039(3) 0.46266(16) 0.0545(13) Uani 1 1 d . . . . .
C68 C 0.6272(7) 0.3786(3) 0.45730(18) 0.0560(13) Uani 1 1 d . . . . .
H68 H 0.689214 0.357410 0.489298 0.067 Uiso 1 1 calc R U . . .
C69 C 0.7157(6) 0.3822(3) 0.40800(19) 0.0515(12) Uani 1 1 d . . . . .
C70 C 0.6233(6) 0.4164(2) 0.36141(16) 0.0428(10) Uani 1 1 d . . . . .
H70 H 0.679130 0.421227 0.326723 0.051 Uiso 1 1 calc R U . . .
C71 C 0.3643(9) 0.3972(4) 0.51747(18) 0.089(2) Uani 1 1 d . . . . .
H71A H 0.393869 0.442610 0.533113 0.106 Uiso 1 1 calc R U . . .
H71B H 0.400192 0.341329 0.541283 0.106 Uiso 1 1 calc R U . . .
H71C H 0.240382 0.403332 0.513595 0.106 Uiso 1 1 calc R U . . .
C72 C 0.9009(7) 0.3508(3) 0.4035(3) 0.0854(19) Uani 1 1 d . . . . .
H72A H 0.913301 0.290398 0.402503 0.102 Uiso 1 1 calc R U . . .
H72B H 0.958464 0.357029 0.434812 0.102 Uiso 1 1 calc R U . . .
H72C H 0.952653 0.384359 0.370275 0.102 Uiso 1 1 calc R U . . .
C73 C 0.5581(6) 1.1020(3) 0.24267(17) 0.0491(11) Uani 1 1 d . . . . .
H73A H 0.459596 1.134769 0.256466 0.059 Uiso 1 1 calc R U . . .
H73B H 0.564973 1.119600 0.203076 0.059 Uiso 1 1 calc R U . . .
H73C H 0.663107 1.112690 0.256914 0.059 Uiso 1 1 calc R U . . .
C74 C 0.3133(5) 0.8508(2) 0.14980(15) 0.0406(10) Uani 1 1 d . . . . .
C75 C 0.3088(6) 0.9310(3) 0.11278(16) 0.0499(11) Uani 1 1 d . . . . .
H75 H 0.343185 0.977281 0.124485 0.060 Uiso 1 1 calc R U . . .
C76 C 0.2573(7) 0.9465(3) 0.06050(17) 0.0624(14) Uani 1 1 d . . . . .
C77 C 0.2115(7) 0.8781(3) 0.04314(17) 0.0606(14) Uani 1 1 d . . . . .
H77 H 0.181421 0.886687 0.006684 0.073 Uiso 1 1 calc R U . . .
C78 C 0.2086(6) 0.7985(3) 0.07721(15) 0.0504(11) Uani 1 1 d . . . . .
H78 H 0.173431 0.752776 0.065093 0.060 Uiso 1 1 calc R U . . .
C79 C 0.2584(6) 0.7862(2) 0.13012(15) 0.0435(10) Uani 1 1 d . . . . .
C81 C 0.2541(10) 1.0360(3) 0.0234(2) 0.096(2) Uani 1 1 d . . . . .
H81A H 0.343399 1.036093 -0.005329 0.116 Uiso 1 1 calc R U . . .
H81B H 0.274659 1.076470 0.044409 0.116 Uiso 1 1 calc R U . . .
H81C H 0.142056 1.052862 0.007381 0.116 Uiso 1 1 calc R U . . .
C82 C 0.0788(5) 0.5550(2) 0.16255(14) 0.0376(9) Uani 1 1 d . . . . .
C83 C -0.0976(6) 0.5771(2) 0.16759(15) 0.0425(10) Uani 1 1 d . . . . .
C84 C -0.1964(6) 0.5943(3) 0.12246(17) 0.0506(11) Uani 1 1 d . . . . .
H84 H -0.316006 0.609927 0.126418 0.061 Uiso 1 1 calc R U . . .
C85 C -0.1266(6) 0.5894(3) 0.07223(16) 0.0525(12) Uani 1 1 d . . . . .
C86 C 0.0473(6) 0.5660(3) 0.06738(16) 0.0534(12) Uani 1 1 d . . . . .
H86 H 0.098041 0.561541 0.033163 0.064 Uiso 1 1 calc R U . . .
C87 C 0.1498(6) 0.5489(3) 0.11199(16) 0.0450(10) Uani 1 1 d . . . . .
C88 C -0.1819(6) 0.5842(3) 0.22141(17) 0.0589(13) Uani 1 1 d . . . . .
H88A H -0.168227 0.528218 0.247151 0.071 Uiso 1 1 calc R U . . .
H88B H -0.303938 0.603576 0.216976 0.071 Uiso 1 1 calc R U . . .
H88C H -0.128294 0.625543 0.235108 0.071 Uiso 1 1 calc R U . . .
C89 C -0.2363(7) 0.6075(4) 0.0237(2) 0.0822(18) Uani 1 1 d . . . . .
H89A H -0.296628 0.557696 0.025124 0.099 Uiso 1 1 calc R U . . .
H89B H -0.163668 0.618947 -0.009466 0.099 Uiso 1 1 calc R U . . .
H89C H -0.319814 0.657408 0.024135 0.099 Uiso 1 1 calc R U . . .
C90 C 0.3399(7) 0.5244(4) 0.10492(19) 0.0729(16) Uani 1 1 d . . . . .
H90A H 0.375906 0.473751 0.133393 0.087 Uiso 1 1 calc R U . . .
H90B H 0.401722 0.571909 0.107313 0.087 Uiso 1 1 calc R U . . .
H90C H 0.365227 0.511503 0.069470 0.087 Uiso 1 1 calc R U . . .
B3 B 0.0633(6) 0.2201(3) 0.24093(16) 0.0380(11) Uani 1 1 d . . . . .
B7 B 0.0098(6) -0.1034(3) 0.28368(18) 0.0387(11) Uani 1 1 d . . . . .
B33 B 0.3751(6) 0.8257(3) 0.20788(17) 0.0377(11) Uani 1 1 d . . . . .
B37 B 0.1897(6) 0.5297(3) 0.21418(17) 0.0374(10) Uani 1 1 d . . . . .

loop_
 _atom_site_aniso_label
 _atom_site_aniso_U_11
 _atom_site_aniso_U_22
 _atom_site_aniso_U_33
 _atom_site_aniso_U_23
 _atom_site_aniso_U_13
 _atom_site_aniso_U_12
O14 0.0609(19) 0.0277(15) 0.0424(15) 0.0037(11) -0.0241(13) -0.0141(13)
O26 0.065(2) 0.0299(15) 0.0366(14) -0.0015(11) -0.0199(13) -0.0132(13)
O48 0.065(2) 0.0279(14) 0.0324(13) -0.0002(10) -0.0183(13) -0.0121(13)
O80 0.0640(19) 0.0325(15) 0.0324(13) 0.0030(11) -0.0196(13) -0.0174(13)
N18 0.053(2) 0.0280(17) 0.0316(16) -0.0004(13) -0.0173(15) -0.0105(15)
N22 0.051(2) 0.0289(17) 0.0314(16) -0.0008(13) -0.0145(15) -0.0098(15)
C1 0.057(3) 0.031(2) 0.0339(19) -0.0027(16) -0.0144(18) -0.0089(18)
C2 0.053(3) 0.031(2) 0.0338(19) -0.0007(16) -0.0162(18) -0.0093(18)
C4 0.049(3) 0.033(2) 0.0303(18) -0.0032(15) -0.0117(17) -0.0102(18)
C5 0.046(2) 0.037(2) 0.0303(19) -0.0055(16) -0.0125(17) -0.0067(18)
C6 0.044(2) 0.030(2) 0.038(2) -0.0005(16) -0.0114(18) -0.0109(17)
C8 0.045(2) 0.032(2) 0.038(2) -0.0037(16) -0.0101(18) -0.0070(18)
C9 0.050(3) 0.033(2) 0.042(2) -0.0047(17) -0.0107(19) -0.0069(18)
C10 0.052(3) 0.031(2) 0.045(2) -0.0022(17) -0.0126(19) -0.0095(19)
C11 0.070(3) 0.037(2) 0.046(2) 0.0077(18) -0.021(2) -0.015(2)
C12 0.074(3) 0.033(2) 0.049(2) 0.0031(18) -0.028(2) -0.014(2)
C13 0.053(3) 0.030(2) 0.040(2) -0.0007(16) -0.0097(19) -0.0118(19)
C15 0.047(3) 0.030(2) 0.0340(19) 0.0009(15) -0.0064(18) -0.0090(18)
C16 0.052(3) 0.031(2) 0.0351(19) -0.0004(16) -0.0137(18) -0.0137(18)
C17 0.046(2) 0.028(2) 0.0365(19) -0.0040(15) -0.0092(18) -0.0109(17)
C19 0.052(3) 0.025(2) 0.0340(19) -0.0029(15) -0.0073(18) -0.0083(17)
C20 0.052(3) 0.034(2) 0.0321(19) -0.0033(15) -0.0147(18) -0.0122(18)
C21 0.046(2) 0.029(2) 0.0353(19) -0.0050(15) -0.0111(17) -0.0107(17)
C23 0.044(2) 0.029(2) 0.037(2) -0.0045(16) -0.0076(17) -0.0047(17)
C24 0.047(3) 0.031(2) 0.0339(19) -0.0035(15) -0.0140(18) -0.0056(17)
C25 0.046(2) 0.032(2) 0.0350(19) -0.0054(16) -0.0099(17) -0.0108(18)
C27 0.048(3) 0.027(2) 0.038(2) -0.0026(15) -0.0112(18) -0.0083(17)
C28 0.052(3) 0.037(2) 0.038(2) -0.0060(16) -0.0144(19) -0.0059(19)
C29 0.051(3) 0.038(2) 0.046(2) -0.0075(18) -0.011(2) -0.0113(19)
C30 0.045(3) 0.038(2) 0.046(2) -0.0055(18) -0.0075(19) -0.0133(19)
C31 0.053(3) 0.032(2) 0.042(2) -0.0010(17) -0.0104(19) -0.0099(19)
C32 0.046(2) 0.033(2) 0.037(2) -0.0016(16) -0.0109(18) -0.0092(18)
C34 0.045(2) 0.033(2) 0.0329(19) -0.0070(16) -0.0088(17) -0.0047(18)
C35 0.048(2) 0.033(2) 0.0275(18) -0.0024(15) -0.0103(17) -0.0067(18)
C36 0.048(3) 0.031(2) 0.0339(19) -0.0019(15) -0.0094(18) -0.0084(18)
C38 0.053(3) 0.034(2) 0.0308(19) -0.0048(15) -0.0164(18) -0.0084(18)
C39 0.051(3) 0.0199(19) 0.0355(19) -0.0017(14) -0.0124(18) -0.0110(17)
C40 0.060(3) 0.031(2) 0.037(2) -0.0022(16) -0.0107(19) -0.0145(19)
C41 0.053(3) 0.041(3) 0.054(3) -0.0016(19) -0.018(2) -0.005(2)
C42 0.062(3) 0.052(3) 0.039(2) 0.0029(19) -0.020(2) -0.014(2)
C43 0.073(3) 0.050(3) 0.029(2) 0.0001(17) -0.011(2) -0.018(2)
C44 0.054(3) 0.034(2) 0.038(2) 0.0000(16) -0.0110(19) -0.0140(19)
C45 0.063(3) 0.057(3) 0.053(3) -0.014(2) -0.007(2) -0.015(2)
C46 0.086(4) 0.100(4) 0.047(3) 0.001(3) -0.032(3) -0.018(3)
C47 0.062(3) 0.061(3) 0.041(2) -0.005(2) -0.004(2) -0.007(2)
C49 0.059(3) 0.029(2) 0.035(2) -0.0086(16) -0.0087(19) -0.0123(19)
C50 0.072(3) 0.033(2) 0.036(2) -0.0040(17) -0.009(2) -0.015(2)
C51 0.078(3) 0.044(3) 0.037(2) -0.0033(18) -0.014(2) -0.016(2)
C52 0.064(3) 0.041(2) 0.040(2) -0.0089(18) -0.008(2) -0.016(2)
C53 0.058(3) 0.037(2) 0.036(2) -0.0019(17) -0.0097(19) -0.015(2)
C54 0.051(3) 0.027(2) 0.0353(19) -0.0037(15) -0.0083(18) -0.0099(18)
C55 0.076(3) 0.049(3) 0.047(2) -0.011(2) -0.013(2) -0.020(2)
C56 0.063(3) 0.037(2) 0.048(2) 0.0002(18) -0.016(2) -0.014(2)
C57 0.045(2) 0.025(2) 0.0361(19) -0.0006(15) -0.0139(18) -0.0106(17)
C58 0.056(3) 0.033(2) 0.041(2) -0.0021(17) -0.017(2) -0.0063(19)
C59 0.090(4) 0.043(3) 0.037(2) -0.0038(18) -0.021(2) -0.015(2)
C60 0.077(4) 0.051(3) 0.052(3) 0.000(2) -0.034(3) -0.013(3)
C61 0.052(3) 0.040(3) 0.079(3) -0.003(2) -0.030(3) -0.011(2)
C62 0.055(3) 0.031(2) 0.052(2) 0.0002(18) -0.012(2) -0.0119(19)
C63 0.134(6) 0.090(4) 0.039(3) -0.010(3) -0.019(3) -0.016(4)
C64 0.065(4) 0.087(5) 0.146(6) 0.001(4) -0.048(4) -0.014(3)
C65 0.049(3) 0.0237(19) 0.0307(18) -0.0025(14) -0.0134(17) -0.0101(17)
C66 0.059(3) 0.033(2) 0.038(2) -0.0043(16) -0.0142(19) -0.0158(19)
C67 0.086(4) 0.046(3) 0.034(2) 0.0019(18) -0.019(2) -0.029(3)
C68 0.077(4) 0.039(3) 0.053(3) 0.001(2) -0.038(3) -0.013(2)
C69 0.060(3) 0.026(2) 0.069(3) -0.0035(19) -0.027(2) -0.009(2)
C70 0.052(3) 0.032(2) 0.045(2) -0.0040(17) -0.012(2) -0.0140(19)
C71 0.136(6) 0.095(5) 0.039(3) -0.005(3) -0.009(3) -0.050(4)
C72 0.063(4) 0.046(3) 0.144(6) -0.006(3) -0.043(4) -0.004(3)
C73 0.062(3) 0.038(2) 0.048(2) -0.0041(18) -0.015(2) -0.017(2)
C74 0.052(3) 0.032(2) 0.037(2) -0.0024(16) -0.0073(18) -0.0092(18)
C75 0.076(3) 0.035(2) 0.040(2) -0.0042(17) -0.018(2) -0.012(2)
C76 0.112(4) 0.032(2) 0.041(2) 0.0031(18) -0.024(3) -0.013(3)
C77 0.097(4) 0.048(3) 0.035(2) 0.0027(19) -0.020(2) -0.016(3)
C78 0.076(3) 0.039(2) 0.038(2) -0.0045(18) -0.018(2) -0.014(2)
C79 0.061(3) 0.032(2) 0.033(2) 0.0025(16) -0.0135(19) -0.0061(19)
C81 0.197(7) 0.044(3) 0.050(3) 0.006(2) -0.049(4) -0.029(4)
C82 0.055(3) 0.0233(19) 0.0351(19) -0.0006(15) -0.0143(18) -0.0139(18)
C83 0.053(3) 0.034(2) 0.041(2) -0.0036(17) -0.0137(19) -0.0112(19)
C84 0.053(3) 0.046(3) 0.054(3) -0.005(2) -0.021(2) -0.013(2)
C85 0.067(3) 0.051(3) 0.039(2) -0.0015(19) -0.024(2) -0.015(2)
C86 0.062(3) 0.063(3) 0.035(2) -0.0056(19) -0.013(2) -0.016(2)
C87 0.053(3) 0.044(2) 0.039(2) -0.0054(17) -0.0111(19) -0.012(2)
C88 0.058(3) 0.067(3) 0.049(3) -0.005(2) -0.011(2) -0.010(2)
C89 0.082(4) 0.112(5) 0.053(3) -0.007(3) -0.038(3) -0.018(3)
C90 0.067(4) 0.101(4) 0.047(3) -0.008(3) -0.014(3) -0.009(3)
B3 0.052(3) 0.033(2) 0.030(2) -0.0051(18) -0.007(2) -0.010(2)
B7 0.043(3) 0.030(2) 0.040(2) -0.0019(18) -0.005(2) -0.004(2)
B33 0.039(3) 0.034(2) 0.038(2) -0.0033(18) -0.006(2) -0.005(2)
B37 0.044(3) 0.036(3) 0.033(2) -0.0055(18) -0.007(2) -0.009(2)

#==============================================================================
_computing_data_collection
                                   'CrysAlisPro 1.171.40.14a (Rigaku OD, 2018)'
_computing_cell_refinement
                                   'CrysAlisPro 1.171.40.14a (Rigaku OD, 2018)'
_computing_data_reduction
                                   'CrysAlisPro 1.171.40.14a (Rigaku OD, 2018)'
_computing_structure_solution
                                      'SHELXT Version 2018/2 (Sheldrick, 2014)'
_computing_structure_refinement
                                      'SHELXL Version 2018/3 (Sheldrick, 2008)'
_computing_publication_material
                                          'CrystalStructure 4.3 (Rigaku, 2019)'
_computing_molecular_graphics                     'CrystalStructure 4.3'

#==============================================================================
# MOLECULAR GEOMETRY

_geom_special_details
;
 All esds (except the esd in the dihedral angle between two l.s. planes)
 are estimated using the full covariance matrix.  The cell esds are taken
 into account individually in the estimation of esds in distances, angles
 and torsion angles; correlations between esds in cell parameters are only
 used when they are defined by crystal symmetry.  An approximate (isotropic)
 treatment of cell esds is used for estimating esds involving l.s. planes.
;

loop_
 _geom_bond_atom_site_label_1
 _geom_bond_atom_site_label_2
 _geom_bond_distance
 _geom_bond_site_symmetry_2
 _geom_bond_publ_flag
O14 C15 1.368(4) . ?
O14 C13 1.379(5) . ?
O26 C25 1.364(4) . ?
O26 C27 1.384(4) . ?
O48 C5 1.364(4) . ?
O48 C49 1.383(4) . ?
O80 C35 1.375(4) . ?
O80 C79 1.386(4) . ?
N18 C17 1.397(5) . ?
N18 C19 1.398(4) . ?
N18 C57 1.450(4) . ?
N22 C23 1.389(4) . ?
N22 C21 1.402(5) . ?
N22 C65 1.458(4) . ?
C1 C38 1.388(5) . ?
C1 C2 1.398(5) . ?
C1 H1 0.9500 . ?
C2 C19 1.429(5) . ?
C2 B3 1.523(6) . ?
C4 C5 1.414(5) . ?
C4 C17 1.444(5) . ?
C4 B3 1.535(5) . ?
C5 C6 1.384(5) . ?
C6 C15 1.412(5) . ?
C6 B7 1.499(6) . ?
C8 C13 1.392(5) . ?
C8 C9 1.404(5) . ?
C8 B7 1.552(5) . ?
C9 C10 1.381(5) . ?
C9 H9 0.9500 . ?
C10 C11 1.388(6) . ?
C10 C56 1.508(5) . ?
C11 C12 1.375(6) . ?
C11 H11 0.9500 . ?
C12 C13 1.390(5) . ?
C12 H12 0.9500 . ?
C15 C16 1.365(5) . ?
C16 C17 1.391(5) . ?
C16 H16 0.9500 . ?
C19 C20 1.389(5) . ?
C20 C21 1.385(5) . ?
C20 H20 0.9500 . ?
C21 C38 1.427(5) . ?
C23 C24 1.397(5) . ?
C23 C36 1.432(5) . ?
C24 C25 1.367(5) . ?
C24 H24 0.9500 . ?
C25 C34 1.410(5) . ?
C27 C28 1.381(5) . ?
C27 C32 1.412(5) . ?
C28 C29 1.366(5) . ?
C28 H28 0.9500 . ?
C29 C30 1.409(5) . ?
C29 H29 0.9500 . ?
C30 C31 1.364(6) . ?
C30 C73 1.507(5) . ?
C31 C32 1.406(5) . ?
C31 H31 0.9500 . ?
C32 B33 1.549(6) . ?
C34 C35 1.386(5) . ?
C34 B33 1.504(6) . ?
C35 C36 1.416(5) . ?
C36 B37 1.537(6) . ?
C38 B37 1.529(6) . ?
C39 C40 1.403(6) . ?
C39 C44 1.406(5) . ?
C39 B3 1.587(6) . ?
C40 C41 1.396(6) . ?
C40 C45 1.497(6) . ?
C41 C42 1.376(6) . ?
C41 H41 0.9500 . ?
C42 C43 1.388(6) . ?
C42 C46 1.516(6) . ?
C43 C44 1.398(6) . ?
C43 H43 0.9500 . ?
C44 C47 1.492(6) . ?
C45 H45A 0.9800 . ?
C45 H45B 0.9800 . ?
C45 H45C 0.9800 . ?
C46 H46A 0.9800 . ?
C46 H46B 0.9800 . ?
C46 H46C 0.9800 . ?
C47 H47A 0.9800 . ?
C47 H47B 0.9800 . ?
C47 H47C 0.9800 . ?
C49 C50 1.394(5) . ?
C49 C54 1.399(5) . ?
C50 C51 1.370(6) . ?
C50 H50 0.9500 . ?
C51 C52 1.383(6) . ?
C51 H51 0.9500 . ?
C52 C53 1.379(5) . ?
C52 C55 1.518(6) . ?
C53 C54 1.405(5) . ?
C53 H53 0.9500 . ?
C54 B7 1.541(6) . ?
C55 H55A 0.9800 . ?
C55 H55B 0.9800 . ?
C55 H55C 0.9800 . ?
C56 H56A 0.9800 . ?
C56 H56B 0.9800 . ?
C56 H56C 0.9800 . ?
C57 C62 1.373(6) . ?
C57 C58 1.373(5) . ?
C58 C59 1.399(6) . ?
C58 H58 0.9500 . ?
C59 C60 1.383(7) . ?
C59 C63 1.511(7) . ?
C60 C61 1.371(7) . ?
C60 H60 0.9500 . ?
C61 C62 1.410(6) . ?
C61 C64 1.512(7) . ?
C62 H62 0.9500 . ?
C63 H63A 0.9800 . ?
C63 H63B 0.9800 . ?
C63 H63C 0.9800 . ?
C64 H64A 0.9800 . ?
C64 H64B 0.9800 . ?
C64 H64C 0.9800 . ?
C65 C70 1.369(6) . ?
C65 C66 1.389(5) . ?
C66 C67 1.395(6) . ?
C66 H66 0.9500 . ?
C67 C68 1.379(7) . ?
C67 C71 1.509(7) . ?
C68 C69 1.386(7) . ?
C68 H68 0.9500 . ?
C69 C70 1.398(6) . ?
C69 C72 1.492(7) . ?
C70 H70 0.9500 . ?
C71 H71A 0.9800 . ?
C71 H71B 0.9800 . ?
C71 H71C 0.9800 . ?
C72 H72A 0.9800 . ?
C72 H72B 0.9800 . ?
C72 H72C 0.9800 . ?
C73 H73A 0.9800 . ?
C73 H73B 0.9800 . ?
C73 H73C 0.9800 . ?
C74 C79 1.396(5) . ?
C74 C75 1.405(5) . ?
C74 B33 1.537(6) . ?
C75 C76 1.378(6) . ?
C75 H75 0.9500 . ?
C76 C77 1.390(6) . ?
C76 C81 1.523(6) . ?
C77 C78 1.369(6) . ?
C77 H77 0.9500 . ?
C78 C79 1.395(5) . ?
C78 H78 0.9500 . ?
C81 H81A 0.9800 . ?
C81 H81B 0.9800 . ?
C81 H81C 0.9800 . ?
C82 C87 1.391(6) . ?
C82 C83 1.398(6) . ?
C82 B37 1.576(6) . ?
C83 C84 1.390(6) . ?
C83 C88 1.507(6) . ?
C84 C85 1.376(6) . ?
C84 H84 0.9500 . ?
C85 C86 1.381(6) . ?
C85 C89 1.511(6) . ?
C86 C87 1.396(6) . ?
C86 H86 0.9500 . ?
C87 C90 1.512(6) . ?
C88 H88A 0.9800 . ?
C88 H88B 0.9800 . ?
C88 H88C 0.9800 . ?
C89 H89A 0.9800 . ?
C89 H89B 0.9800 . ?
C89 H89C 0.9800 . ?
C90 H90A 0.9800 . ?
C90 H90B 0.9800 . ?
C90 H90C 0.9800 . ?

loop_
 _geom_angle_atom_site_label_1
 _geom_angle_atom_site_label_2
 _geom_angle_atom_site_label_3
 _geom_angle
 _geom_angle_site_symmetry_1
 _geom_angle_site_symmetry_3
 _geom_angle_publ_flag
C15 O14 C13 121.6(3) . . ?
C25 O26 C27 121.9(3) . . ?
C5 O48 C49 122.2(3) . . ?
C35 O80 C79 122.2(3) . . ?
C17 N18 C19 124.6(3) . . ?
C17 N18 C57 117.6(3) . . ?
C19 N18 C57 117.8(3) . . ?
C23 N22 C21 125.0(3) . . ?
C23 N22 C65 118.2(3) . . ?
C21 N22 C65 116.6(3) . . ?
C38 C1 C2 126.0(4) . . ?
C38 C1 H1 117.0 . . ?
C2 C1 H1 117.0 . . ?
C1 C2 C19 115.7(3) . . ?
C1 C2 B3 122.6(3) . . ?
C19 C2 B3 121.7(3) . . ?
C5 C4 C17 114.3(3) . . ?
C5 C4 B3 125.8(3) . . ?
C17 C4 B3 120.0(3) . . ?
O48 C5 C6 119.3(3) . . ?
O48 C5 C4 114.4(3) . . ?
C6 C5 C4 126.2(3) . . ?
C5 C6 C15 115.1(4) . . ?
C5 C6 B7 123.2(4) . . ?
C15 C6 B7 121.7(3) . . ?
C13 C8 C9 115.9(3) . . ?
C13 C8 B7 116.9(4) . . ?
C9 C8 B7 127.1(4) . . ?
C10 C9 C8 123.9(4) . . ?
C10 C9 H9 118.1 . . ?
C8 C9 H9 118.1 . . ?
C9 C10 C11 117.3(4) . . ?
C9 C10 C56 121.2(4) . . ?
C11 C10 C56 121.5(3) . . ?
C12 C11 C10 121.6(4) . . ?
C12 C11 H11 119.2 . . ?
C10 C11 H11 119.2 . . ?
C11 C12 C13 119.4(4) . . ?
C11 C12 H12 120.3 . . ?
C13 C12 H12 120.3 . . ?
O14 C13 C12 113.4(4) . . ?
O14 C13 C8 124.7(3) . . ?
C12 C13 C8 121.9(4) . . ?
C16 C15 O14 116.5(3) . . ?
C16 C15 C6 123.2(3) . . ?
O14 C15 C6 120.3(3) . . ?
C15 C16 C17 120.0(4) . . ?
C15 C16 H16 120.0 . . ?
C17 C16 H16 120.0 . . ?
C16 C17 N18 118.8(3) . . ?
C16 C17 C4 121.2(3) . . ?
N18 C17 C4 120.0(3) . . ?
C20 C19 N18 119.8(3) . . ?
C20 C19 C2 121.0(3) . . ?
N18 C19 C2 119.2(3) . . ?
C21 C20 C19 120.1(3) . . ?
C21 C20 H20 120.0 . . ?
C19 C20 H20 120.0 . . ?
C20 C21 N22 119.5(3) . . ?
C20 C21 C38 122.0(4) . . ?
N22 C21 C38 118.5(3) . . ?
N22 C23 C24 118.3(3) . . ?
N22 C23 C36 120.3(3) . . ?
C24 C23 C36 121.4(3) . . ?
C25 C24 C23 119.8(3) . . ?
C25 C24 H24 120.1 . . ?
C23 C24 H24 120.1 . . ?
O26 C25 C24 116.3(3) . . ?
O26 C25 C34 120.6(3) . . ?
C24 C25 C34 123.1(4) . . ?
C28 C27 O26 113.7(3) . . ?
C28 C27 C32 122.4(3) . . ?
O26 C27 C32 123.9(3) . . ?
C29 C28 C27 119.9(4) . . ?
C29 C28 H28 120.1 . . ?
C27 C28 H28 120.1 . . ?
C28 C29 C30 121.0(4) . . ?
C28 C29 H29 119.5 . . ?
C30 C29 H29 119.5 . . ?
C31 C30 C29 117.1(4) . . ?
C31 C30 C73 122.3(4) . . ?
C29 C30 C73 120.5(4) . . ?
C30 C31 C32 125.2(4) . . ?
C30 C31 H31 117.4 . . ?
C32 C31 H31 117.4 . . ?
C31 C32 C27 114.3(3) . . ?
C31 C32 B33 128.4(3) . . ?
C27 C32 B33 117.3(3) . . ?
C35 C34 C25 115.1(3) . . ?
C35 C34 B33 123.0(3) . . ?
C25 C34 B33 121.9(4) . . ?
O80 C35 C34 119.2(3) . . ?
O80 C35 C36 114.6(3) . . ?
C34 C35 C36 126.2(3) . . ?
C35 C36 C23 114.3(3) . . ?
C35 C36 B37 125.6(3) . . ?
C23 C36 B37 120.0(3) . . ?
C1 C38 C21 115.1(3) . . ?
C1 C38 B37 122.8(3) . . ?
C21 C38 B37 122.0(4) . . ?
C40 C39 C44 118.8(4) . . ?
C40 C39 B3 119.2(3) . . ?
C44 C39 B3 121.9(4) . . ?
C41 C40 C39 119.9(4) . . ?
C41 C40 C45 119.2(4) . . ?
C39 C40 C45 120.9(4) . . ?
C42 C41 C40 121.5(5) . . ?
C42 C41 H41 119.2 . . ?
C40 C41 H41 119.2 . . ?
C41 C42 C43 118.6(4) . . ?
C41 C42 C46 120.5(5) . . ?
C43 C42 C46 120.9(4) . . ?
C42 C43 C44 121.5(4) . . ?
C42 C43 H43 119.2 . . ?
C44 C43 H43 119.2 . . ?
C43 C44 C39 119.5(4) . . ?
C43 C44 C47 120.1(4) . . ?
C39 C44 C47 120.4(4) . . ?
C40 C45 H45A 109.5 . . ?
C40 C45 H45B 109.5 . . ?
H45A C45 H45B 109.5 . . ?
C40 C45 H45C 109.5 . . ?
H45A C45 H45C 109.5 . . ?
H45B C45 H45C 109.5 . . ?
C42 C46 H46A 109.5 . . ?
C42 C46 H46B 109.5 . . ?
H46A C46 H46B 109.5 . . ?
C42 C46 H46C 109.5 . . ?
H46A C46 H46C 109.5 . . ?
H46B C46 H46C 109.5 . . ?
C44 C47 H47A 109.5 . . ?
C44 C47 H47B 109.5 . . ?
H47A C47 H47B 109.5 . . ?
C44 C47 H47C 109.5 . . ?
H47A C47 H47C 109.5 . . ?
H47B C47 H47C 109.5 . . ?
O48 C49 C50 112.8(3) . . ?
O48 C49 C54 124.4(3) . . ?
C50 C49 C54 122.7(4) . . ?
C51 C50 C49 118.7(4) . . ?
C51 C50 H50 120.7 . . ?
C49 C50 H50 120.7 . . ?
C50 C51 C52 121.7(4) . . ?
C50 C51 H51 119.1 . . ?
C52 C51 H51 119.1 . . ?
C53 C52 C51 118.1(4) . . ?
C53 C52 C55 120.5(4) . . ?
C51 C52 C55 121.5(4) . . ?
C52 C53 C54 123.5(4) . . ?
C52 C53 H53 118.2 . . ?
C54 C53 H53 118.2 . . ?
C49 C54 C53 115.2(3) . . ?
C49 C54 B7 116.3(3) . . ?
C53 C54 B7 128.5(3) . . ?
C52 C55 H55A 109.5 . . ?
C52 C55 H55B 109.5 . . ?
H55A C55 H55B 109.5 . . ?
C52 C55 H55C 109.5 . . ?
H55A C55 H55C 109.5 . . ?
H55B C55 H55C 109.5 . . ?
C10 C56 H56A 109.5 . . ?
C10 C56 H56B 109.5 . . ?
H56A C56 H56B 109.5 . . ?
C10 C56 H56C 109.5 . . ?
H56A C56 H56C 109.5 . . ?
H56B C56 H56C 109.5 . . ?
C62 C57 C58 121.6(4) . . ?
C62 C57 N18 119.4(4) . . ?
C58 C57 N18 119.0(4) . . ?
C57 C58 C59 119.9(4) . . ?
C57 C58 H58 120.0 . . ?
C59 C58 H58 120.0 . . ?
C60 C59 C58 118.0(4) . . ?
C60 C59 C63 122.3(5) . . ?
C58 C59 C63 119.8(5) . . ?
C61 C60 C59 122.9(4) . . ?
C61 C60 H60 118.6 . . ?
C59 C60 H60 118.6 . . ?
C60 C61 C62 118.3(4) . . ?
C60 C61 C64 121.9(5) . . ?
C62 C61 C64 119.8(5) . . ?
C57 C62 C61 119.3(4) . . ?
C57 C62 H62 120.3 . . ?
C61 C62 H62 120.3 . . ?
C59 C63 H63A 109.5 . . ?
C59 C63 H63B 109.5 . . ?
H63A C63 H63B 109.5 . . ?
C59 C63 H63C 109.5 . . ?
H63A C63 H63C 109.5 . . ?
H63B C63 H63C 109.5 . . ?
C61 C64 H64A 109.5 . . ?
C61 C64 H64B 109.5 . . ?
H64A C64 H64B 109.5 . . ?
C61 C64 H64C 109.5 . . ?
H64A C64 H64C 109.5 . . ?
H64B C64 H64C 109.5 . . ?
C70 C65 C66 122.3(4) . . ?
C70 C65 N22 118.7(3) . . ?
C66 C65 N22 118.9(4) . . ?
C65 C66 C67 118.9(4) . . ?
C65 C66 H66 120.6 . . ?
C67 C66 H66 120.6 . . ?
C68 C67 C66 118.0(4) . . ?
C68 C67 C71 121.6(5) . . ?
C66 C67 C71 120.5(5) . . ?
C67 C68 C69 123.9(4) . . ?
C67 C68 H68 118.1 . . ?
C69 C68 H68 118.1 . . ?
C68 C69 C70 117.1(4) . . ?
C68 C69 C72 122.7(5) . . ?
C70 C69 C72 120.2(5) . . ?
C65 C70 C69 119.9(4) . . ?
C65 C70 H70 120.1 . . ?
C69 C70 H70 120.1 . . ?
C67 C71 H71A 109.5 . . ?
C67 C71 H71B 109.5 . . ?
H71A C71 H71B 109.5 . . ?
C67 C71 H71C 109.5 . . ?
H71A C71 H71C 109.5 . . ?
H71B C71 H71C 109.5 . . ?
C69 C72 H72A 109.5 . . ?
C69 C72 H72B 109.5 . . ?
H72A C72 H72B 109.5 . . ?
C69 C72 H72C 109.5 . . ?
H72A C72 H72C 109.5 . . ?
H72B C72 H72C 109.5 . . ?
C30 C73 H73A 109.5 . . ?
C30 C73 H73B 109.5 . . ?
H73A C73 H73B 109.5 . . ?
C30 C73 H73C 109.5 . . ?
H73A C73 H73C 109.5 . . ?
H73B C73 H73C 109.5 . . ?
C79 C74 C75 114.9(4) . . ?
C79 C74 B33 116.9(3) . . ?
C75 C74 B33 128.1(4) . . ?
C76 C75 C74 123.9(4) . . ?
C76 C75 H75 118.0 . . ?
C74 C75 H75 118.0 . . ?
C75 C76 C77 117.8(4) . . ?
C75 C76 C81 120.2(4) . . ?
C77 C76 C81 122.0(4) . . ?
C78 C77 C76 121.7(4) . . ?
C78 C77 H77 119.2 . . ?
C76 C77 H77 119.2 . . ?
C77 C78 C79 118.5(4) . . ?
C77 C78 H78 120.8 . . ?
C79 C78 H78 120.8 . . ?
O80 C79 C78 112.9(4) . . ?
O80 C79 C74 124.0(3) . . ?
C78 C79 C74 123.1(3) . . ?
C76 C81 H81A 109.5 . . ?
C76 C81 H81B 109.5 . . ?
H81A C81 H81B 109.5 . . ?
C76 C81 H81C 109.5 . . ?
H81A C81 H81C 109.5 . . ?
H81B C81 H81C 109.5 . . ?
C87 C82 C83 118.2(4) . . ?
C87 C82 B37 121.4(4) . . ?
C83 C82 B37 120.1(4) . . ?
C84 C83 C82 119.9(4) . . ?
C84 C83 C88 119.5(4) . . ?
C82 C83 C88 120.6(4) . . ?
C85 C84 C83 122.1(5) . . ?
C85 C84 H84 119.0 . . ?
C83 C84 H84 119.0 . . ?
C84 C85 C86 118.1(4) . . ?
C84 C85 C89 121.3(5) . . ?
C86 C85 C89 120.6(4) . . ?
C85 C86 C87 121.0(4) . . ?
C85 C86 H86 119.5 . . ?
C87 C86 H86 119.5 . . ?
C82 C87 C86 120.7(4) . . ?
C82 C87 C90 119.9(4) . . ?
C86 C87 C90 119.4(4) . . ?
C83 C88 H88A 109.5 . . ?
C83 C88 H88B 109.5 . . ?
H88A C88 H88B 109.5 . . ?
C83 C88 H88C 109.5 . . ?
H88A C88 H88C 109.5 . . ?
H88B C88 H88C 109.5 . . ?
C85 C89 H89A 109.5 . . ?
C85 C89 H89B 109.5 . . ?
H89A C89 H89B 109.5 . . ?
C85 C89 H89C 109.5 . . ?
H89A C89 H89C 109.5 . . ?
H89B C89 H89C 109.5 . . ?
C87 C90 H90A 109.5 . . ?
C87 C90 H90B 109.5 . . ?
H90A C90 H90B 109.5 . . ?
C87 C90 H90C 109.5 . . ?
H90A C90 H90C 109.5 . . ?
H90B C90 H90C 109.5 . . ?
C2 B3 C4 114.4(3) . . ?
C2 B3 C39 119.8(3) . . ?
C4 B3 C39 125.8(4) . . ?
C6 B7 C54 114.3(3) . . ?
C6 B7 C8 114.3(4) . . ?
C54 B7 C8 131.4(4) . . ?
C34 B33 C74 114.3(4) . . ?
C34 B33 C32 114.2(3) . . ?
C74 B33 C32 131.4(4) . . ?
C38 B37 C36 114.0(3) . . ?
C38 B37 C82 118.7(4) . . ?
C36 B37 C82 127.3(3) . . ?

loop_
 _geom_torsion_atom_site_label_1
 _geom_torsion_atom_site_label_2
 _geom_torsion_atom_site_label_3
 _geom_torsion_atom_site_label_4
 _geom_torsion
 _geom_torsion_site_symmetry_1
 _geom_torsion_site_symmetry_2
 _geom_torsion_site_symmetry_3
 _geom_torsion_site_symmetry_4
 _geom_torsion_publ_flag
C38 C1 C2 C19 -0.6(7) . . . . ?
C38 C1 C2 B3 179.2(4) . . . . ?
C49 O48 C5 C6 -4.3(6) . . . . ?
C49 O48 C5 C4 175.3(4) . . . . ?
C17 C4 C5 O48 -175.9(3) . . . . ?
B3 C4 C5 O48 3.7(6) . . . . ?
C17 C4 C5 C6 3.6(6) . . . . ?
B3 C4 C5 C6 -176.8(4) . . . . ?
O48 C5 C6 C15 178.0(4) . . . . ?
C4 C5 C6 C15 -1.5(6) . . . . ?
O48 C5 C6 B7 -0.1(6) . . . . ?
C4 C5 C6 B7 -179.6(4) . . . . ?
C13 C8 C9 C10 -1.4(6) . . . . ?
B7 C8 C9 C10 -179.7(4) . . . . ?
C8 C9 C10 C11 -1.6(7) . . . . ?
C8 C9 C10 C56 -179.2(4) . . . . ?
C9 C10 C11 C12 3.7(7) . . . . ?
C56 C10 C11 C12 -178.8(4) . . . . ?
C10 C11 C12 C13 -2.5(7) . . . . ?
C15 O14 C13 C12 -175.5(4) . . . . ?
C15 O14 C13 C8 3.3(6) . . . . ?
C11 C12 C13 O14 178.0(4) . . . . ?
C11 C12 C13 C8 -0.8(7) . . . . ?
C9 C8 C13 O14 -176.0(4) . . . . ?
B7 C8 C13 O14 2.4(6) . . . . ?
C9 C8 C13 C12 2.7(6) . . . . ?
B7 C8 C13 C12 -178.9(4) . . . . ?
C13 O14 C15 C16 177.6(4) . . . . ?
C13 O14 C15 C6 -4.1(6) . . . . ?
C5 C6 C15 C16 -0.8(6) . . . . ?
B7 C6 C15 C16 177.3(4) . . . . ?
C5 C6 C15 O14 -178.9(4) . . . . ?
B7 C6 C15 O14 -0.8(6) . . . . ?
O14 C15 C16 C17 178.9(4) . . . . ?
C6 C15 C16 C17 0.7(6) . . . . ?
C15 C16 C17 N18 -178.3(4) . . . . ?
C15 C16 C17 C4 1.7(6) . . . . ?
C19 N18 C17 C16 -179.8(4) . . . . ?
C57 N18 C17 C16 2.6(5) . . . . ?
C19 N18 C17 C4 0.1(6) . . . . ?
C57 N18 C17 C4 -177.4(4) . . . . ?
C5 C4 C17 C16 -3.6(6) . . . . ?
B3 C4 C17 C16 176.7(4) . . . . ?
C5 C4 C17 N18 176.4(4) . . . . ?
B3 C4 C17 N18 -3.2(6) . . . . ?
C17 N18 C19 C20 -178.6(4) . . . . ?
C57 N18 C19 C20 -1.1(6) . . . . ?
C17 N18 C19 C2 1.6(6) . . . . ?
C57 N18 C19 C2 179.2(4) . . . . ?
C1 C2 C19 C20 -0.1(6) . . . . ?
B3 C2 C19 C20 -179.9(4) . . . . ?
C1 C2 C19 N18 179.6(4) . . . . ?
B3 C2 C19 N18 -0.2(6) . . . . ?
N18 C19 C20 C21 -179.3(4) . . . . ?
C2 C19 C20 C21 0.4(6) . . . . ?
C19 C20 C21 N22 178.8(4) . . . . ?
C19 C20 C21 C38 0.0(6) . . . . ?
C23 N22 C21 C20 177.7(4) . . . . ?
C65 N22 C21 C20 4.3(5) . . . . ?
C23 N22 C21 C38 -3.4(6) . . . . ?
C65 N22 C21 C38 -176.8(4) . . . . ?
C21 N22 C23 C24 178.8(4) . . . . ?
C65 N22 C23 C24 -8.0(5) . . . . ?
C21 N22 C23 C36 -1.6(6) . . . . ?
C65 N22 C23 C36 171.7(4) . . . . ?
N22 C23 C24 C25 180.0(4) . . . . ?
C36 C23 C24 C25 0.4(6) . . . . ?
C27 O26 C25 C24 -179.0(4) . . . . ?
C27 O26 C25 C34 2.5(6) . . . . ?
C23 C24 C25 O26 178.5(4) . . . . ?
C23 C24 C25 C34 -3.1(6) . . . . ?
C25 O26 C27 C28 178.6(4) . . . . ?
C25 O26 C27 C32 -3.1(6) . . . . ?
O26 C27 C28 C29 179.3(4) . . . . ?
C32 C27 C28 C29 1.0(7) . . . . ?
C27 C28 C29 C30 -0.7(7) . . . . ?
C28 C29 C30 C31 0.5(6) . . . . ?
C28 C29 C30 C73 -179.1(4) . . . . ?
C29 C30 C31 C32 -0.4(7) . . . . ?
C73 C30 C31 C32 179.2(4) . . . . ?
C30 C31 C32 C27 0.6(6) . . . . ?
C30 C31 C32 B33 -179.2(4) . . . . ?
C28 C27 C32 C31 -0.9(6) . . . . ?
O26 C27 C32 C31 -179.0(4) . . . . ?
C28 C27 C32 B33 179.0(4) . . . . ?
O26 C27 C32 B33 0.8(6) . . . . ?
O26 C25 C34 C35 179.9(4) . . . . ?
C24 C25 C34 C35 1.6(6) . . . . ?
O26 C25 C34 B33 0.2(6) . . . . ?
C24 C25 C34 B33 -178.1(4) . . . . ?
C79 O80 C35 C34 1.9(6) . . . . ?
C79 O80 C35 C36 -177.9(4) . . . . ?
C25 C34 C35 O80 -176.9(4) . . . . ?
B33 C34 C35 O80 2.8(6) . . . . ?
C25 C34 C35 C36 2.8(6) . . . . ?
B33 C34 C35 C36 -177.5(4) . . . . ?
O80 C35 C36 C23 174.5(3) . . . . ?
C34 C35 C36 C23 -5.2(6) . . . . ?
O80 C35 C36 B37 -8.4(6) . . . . ?
C34 C35 C36 B37 171.9(4) . . . . ?
N22 C23 C36 C35 -176.2(4) . . . . ?
C24 C23 C36 C35 3.4(6) . . . . ?
N22 C23 C36 B37 6.6(6) . . . . ?
C24 C23 C36 B37 -173.8(4) . . . . ?
C2 C1 C38 C21 0.9(6) . . . . ?
C2 C1 C38 B37 178.2(4) . . . . ?
C20 C21 C38 C1 -0.6(6) . . . . ?
N22 C21 C38 C1 -179.4(4) . . . . ?
C20 C21 C38 B37 -177.9(4) . . . . ?
N22 C21 C38 B37 3.2(6) . . . . ?
C44 C39 C40 C41 3.2(5) . . . . ?
B3 C39 C40 C41 -177.5(4) . . . . ?
C44 C39 C40 C45 -175.6(4) . . . . ?
B3 C39 C40 C45 3.6(5) . . . . ?
C39 C40 C41 C42 -1.0(6) . . . . ?
C45 C40 C41 C42 177.9(4) . . . . ?
C40 C41 C42 C43 -2.3(6) . . . . ?
C40 C41 C42 C46 178.5(4) . . . . ?
C41 C42 C43 C44 3.2(6) . . . . ?
C46 C42 C43 C44 -177.5(4) . . . . ?
C42 C43 C44 C39 -0.9(6) . . . . ?
C42 C43 C44 C47 178.2(4) . . . . ?
C40 C39 C44 C43 -2.3(5) . . . . ?
B3 C39 C44 C43 178.5(4) . . . . ?
C40 C39 C44 C47 178.5(4) . . . . ?
B3 C39 C44 C47 -0.7(6) . . . . ?
C5 O48 C49 C50 -178.4(4) . . . . ?
C5 O48 C49 C54 4.5(6) . . . . ?
O48 C49 C50 C51 -179.5(4) . . . . ?
C54 C49 C50 C51 -2.3(7) . . . . ?
C49 C50 C51 C52 -0.1(7) . . . . ?
C50 C51 C52 C53 1.0(7) . . . . ?
C50 C51 C52 C55 -178.9(4) . . . . ?
C51 C52 C53 C54 0.3(7) . . . . ?
C55 C52 C53 C54 -179.8(4) . . . . ?
O48 C49 C54 C53 -179.7(4) . . . . ?
C50 C49 C54 C53 3.5(6) . . . . ?
O48 C49 C54 B7 -0.2(6) . . . . ?
C50 C49 C54 B7 -177.0(4) . . . . ?
C52 C53 C54 C49 -2.5(6) . . . . ?
C52 C53 C54 B7 178.1(4) . . . . ?
C17 N18 C57 C62 94.0(4) . . . . ?
C19 N18 C57 C62 -83.7(5) . . . . ?
C17 N18 C57 C58 -85.6(4) . . . . ?
C19 N18 C57 C58 96.7(4) . . . . ?
C62 C57 C58 C59 -0.4(6) . . . . ?
N18 C57 C58 C59 179.1(4) . . . . ?
C57 C58 C59 C60 -0.1(6) . . . . ?
C57 C58 C59 C63 -179.8(4) . . . . ?
C58 C59 C60 C61 0.4(7) . . . . ?
C63 C59 C60 C61 -179.9(5) . . . . ?
C59 C60 C61 C62 -0.1(7) . . . . ?
C59 C60 C61 C64 179.0(5) . . . . ?
C58 C57 C62 C61 0.7(6) . . . . ?
N18 C57 C62 C61 -178.9(3) . . . . ?
C60 C61 C62 C57 -0.4(6) . . . . ?
C64 C61 C62 C57 -179.6(4) . . . . ?
C23 N22 C65 C70 -85.9(4) . . . . ?
C21 N22 C65 C70 88.0(4) . . . . ?
C23 N22 C65 C66 97.9(4) . . . . ?
C21 N22 C65 C66 -88.3(4) . . . . ?
C70 C65 C66 C67 0.7(6) . . . . ?
N22 C65 C66 C67 176.8(3) . . . . ?
C65 C66 C67 C68 0.2(6) . . . . ?
C65 C66 C67 C71 179.5(4) . . . . ?
C66 C67 C68 C69 -1.7(6) . . . . ?
C71 C67 C68 C69 179.0(4) . . . . ?
C67 C68 C69 C70 2.2(6) . . . . ?
C67 C68 C69 C72 -177.2(4) . . . . ?
C66 C65 C70 C69 -0.1(6) . . . . ?
N22 C65 C70 C69 -176.2(3) . . . . ?
C68 C69 C70 C65 -1.3(6) . . . . ?
C72 C69 C70 C65 178.2(4) . . . . ?
C79 C74 C75 C76 -1.0(7) . . . . ?
B33 C74 C75 C76 177.2(5) . . . . ?
C74 C75 C76 C77 -1.7(8) . . . . ?
C74 C75 C76 C81 179.1(5) . . . . ?
C75 C76 C77 C78 3.3(8) . . . . ?
C81 C76 C77 C78 -177.5(6) . . . . ?
C76 C77 C78 C79 -2.1(8) . . . . ?
C35 O80 C79 C78 174.8(4) . . . . ?
C35 O80 C79 C74 -5.9(6) . . . . ?
C77 C78 C79 O80 178.5(4) . . . . ?
C77 C78 C79 C74 -0.9(7) . . . . ?
C75 C74 C79 O80 -176.9(4) . . . . ?
B33 C74 C79 O80 4.6(6) . . . . ?
C75 C74 C79 C78 2.3(7) . . . . ?
B33 C74 C79 C78 -176.1(4) . . . . ?
C87 C82 C83 C84 -1.6(6) . . . . ?
B37 C82 C83 C84 -176.1(4) . . . . ?
C87 C82 C83 C88 179.7(4) . . . . ?
B37 C82 C83 C88 5.2(6) . . . . ?
C82 C83 C84 C85 0.8(6) . . . . ?
C88 C83 C84 C85 179.5(4) . . . . ?
C83 C84 C85 C86 0.4(7) . . . . ?
C83 C84 C85 C89 179.3(4) . . . . ?
C84 C85 C86 C87 -0.8(7) . . . . ?
C89 C85 C86 C87 -179.7(5) . . . . ?
C83 C82 C87 C86 1.2(6) . . . . ?
B37 C82 C87 C86 175.7(4) . . . . ?
C83 C82 C87 C90 -179.4(4) . . . . ?
B37 C82 C87 C90 -5.0(6) . . . . ?
C85 C86 C87 C82 0.0(7) . . . . ?
C85 C86 C87 C90 -179.4(4) . . . . ?
C1 C2 B3 C4 177.6(4) . . . . ?
C19 C2 B3 C4 -2.6(6) . . . . ?
C1 C2 B3 C39 -4.2(6) . . . . ?
C19 C2 B3 C39 175.6(4) . . . . ?
C5 C4 B3 C2 -175.3(4) . . . . ?
C17 C4 B3 C2 4.3(6) . . . . ?
C5 C4 B3 C39 6.6(7) . . . . ?
C17 C4 B3 C39 -173.8(4) . . . . ?
C40 C39 B3 C2 -80.1(5) . . . . ?
C44 C39 B3 C2 99.1(5) . . . . ?
C40 C39 B3 C4 97.9(5) . . . . ?
C44 C39 B3 C4 -82.9(5) . . . . ?
C5 C6 B7 C54 3.9(6) . . . . ?
C15 C6 B7 C54 -174.1(4) . . . . ?
C5 C6 B7 C8 -176.0(4) . . . . ?
C15 C6 B7 C8 6.0(6) . . . . ?
C49 C54 B7 C6 -3.6(6) . . . . ?
C53 C54 B7 C6 175.8(4) . . . . ?
C49 C54 B7 C8 176.3(4) . . . . ?
C53 C54 B7 C8 -4.3(8) . . . . ?
C13 C8 B7 C6 -6.6(6) . . . . ?
C9 C8 B7 C6 171.6(4) . . . . ?
C13 C8 B7 C54 173.4(4) . . . . ?
C9 C8 B7 C54 -8.3(8) . . . . ?
C35 C34 B33 C74 -3.6(6) . . . . ?
C25 C34 B33 C74 176.1(4) . . . . ?
C35 C34 B33 C32 178.1(4) . . . . ?
C25 C34 B33 C32 -2.3(6) . . . . ?
C79 C74 B33 C34 0.0(6) . . . . ?
C75 C74 B33 C34 -178.2(4) . . . . ?
C79 C74 B33 C32 177.9(4) . . . . ?
C75 C74 B33 C32 -0.3(8) . . . . ?
C31 C32 B33 C34 -178.5(4) . . . . ?
C27 C32 B33 C34 1.7(6) . . . . ?
C31 C32 B33 C74 3.5(8) . . . . ?
C27 C32 B33 C74 -176.3(4) . . . . ?
C1 C38 B37 C36 -175.7(4) . . . . ?
C21 C38 B37 C36 1.4(6) . . . . ?
C1 C38 B37 C82 7.8(6) . . . . ?
C21 C38 B37 C82 -175.1(4) . . . . ?
C35 C36 B37 C38 176.8(4) . . . . ?
C23 C36 B37 C38 -6.3(6) . . . . ?
C35 C36 B37 C82 -7.0(7) . . . . ?
C23 C36 B37 C82 169.9(4) . . . . ?
C87 C82 B37 C38 -90.7(5) . . . . ?
C83 C82 B37 C38 83.6(5) . . . . ?
C87 C82 B37 C36 93.3(5) . . . . ?
C83 C82 B37 C36 -92.4(5) . . . . ?


#==============================================================================
# Additional structures and associated data_? identifiers
# should be added at this point if there is more than one 
# structure analysis in the CIF.

_shelx_res_file
;
TITL smezc27
    shelxl.res
    created by SHELXL-2018/3 at 22:56:46 on 17-Oct-2021
CELL  1.54184 7.88730 16.23640 25.54850 75.65700 85.80400 82.77400
ZERR  2 0.00050 0.00100 0.00120 0.00500 0.00500 0.00500
LATT 1
SFAC C H B N O
UNIT 160 136 8 4 8
L.S. 40
FMAP 2
PLAN 5
WPDB -2
HTAB
BOND $H
CONF
LIST 4
TEMP -100.0
ACTA
SIZE 0.050 0.030 0.010
WGHT    0.112900
FVAR       0.23907
O14   5    0.173250   -0.113061    0.383025    11.00000    0.06088    0.02767 =
         0.04241    0.00371   -0.02413   -0.01411
O26   5    0.497392    0.747428    0.315278    11.00000    0.06464    0.02991 =
         0.03657   -0.00149   -0.01985   -0.01321
O48   5   -0.027017    0.067823    0.216629    11.00000    0.06495    0.02793 =
         0.03241   -0.00023   -0.01834   -0.01206
O80   5    0.245657    0.703693    0.160835    11.00000    0.06395    0.03249 =
         0.03241    0.00297   -0.01959   -0.01742
N18   4    0.243709    0.181052    0.341139    11.00000    0.05349    0.02796 =
         0.03161   -0.00045   -0.01726   -0.01046
N22   4    0.356821    0.473345    0.316689    11.00000    0.05095    0.02891 =
         0.03145   -0.00081   -0.01450   -0.00980
C1    1    0.133488    0.372807    0.232552    11.00000    0.05679    0.03073 =
         0.03392   -0.00268   -0.01437   -0.00887
AFIX  43
H1    2    0.076456    0.388238    0.199454    11.00000   -1.20000
AFIX   0
C2    1    0.142318    0.286993    0.260885    11.00000    0.05279    0.03077 =
         0.03382   -0.00073   -0.01618   -0.00932
C4    1    0.093631    0.128924    0.276735    11.00000    0.04926    0.03275 =
         0.03028   -0.00317   -0.01173   -0.01024
C5    1    0.044626    0.054514    0.265433    11.00000    0.04625    0.03678 =
         0.03035   -0.00550   -0.01247   -0.00671
C6    1    0.064130   -0.027306    0.298595    11.00000    0.04407    0.03049 =
         0.03791   -0.00050   -0.01143   -0.01085
C8    1    0.032521   -0.187540    0.328612    11.00000    0.04528    0.03205 =
         0.03752   -0.00369   -0.01013   -0.00699
C9    1   -0.025709   -0.265915    0.329002    11.00000    0.05003    0.03322 =
         0.04176   -0.00471   -0.01073   -0.00686
AFIX  43
H9    2   -0.085481   -0.269366    0.298790    11.00000   -1.20000
AFIX   0
C10   1   -0.001208   -0.338312    0.370731    11.00000    0.05237    0.03120 =
         0.04517   -0.00221   -0.01259   -0.00952
C11   1    0.090194   -0.332709    0.413875    11.00000    0.06998    0.03692 =
         0.04588    0.00775   -0.02076   -0.01529
AFIX  43
H11   2    0.114926   -0.382336    0.442174    11.00000   -1.20000
AFIX   0
C12   1    0.145822   -0.257014    0.416636    11.00000    0.07435    0.03301 =
         0.04871    0.00310   -0.02810   -0.01379
AFIX  43
H12   2    0.204216   -0.253905    0.447202    11.00000   -1.20000
AFIX   0
C13   1    0.115822   -0.185099    0.374294    11.00000    0.05286    0.03048 =
         0.03983   -0.00072   -0.00970   -0.01185
C15   1    0.144535   -0.034987    0.347418    11.00000    0.04675    0.03007 =
         0.03398    0.00089   -0.00642   -0.00898
C16   1    0.201672    0.032412    0.361231    11.00000    0.05235    0.03102 =
         0.03507   -0.00038   -0.01370   -0.01374
AFIX  43
H16   2    0.256143    0.023846    0.394414    11.00000   -1.20000
AFIX   0
C17   1    0.180119    0.113623    0.326713    11.00000    0.04632    0.02838 =
         0.03654   -0.00398   -0.00924   -0.01095
C19   1    0.230276    0.265540    0.310260    11.00000    0.05173    0.02497 =
         0.03400   -0.00294   -0.00734   -0.00829
C20   1    0.301499    0.327347    0.327947    11.00000    0.05230    0.03351 =
         0.03210   -0.00329   -0.01471   -0.01216
AFIX  43
H20   2    0.360163    0.311979    0.360742    11.00000   -1.20000
AFIX   0
C21   1    0.287091    0.411341    0.297831    11.00000    0.04564    0.02914 =
         0.03527   -0.00497   -0.01112   -0.01073
C23   1    0.355878    0.558806    0.289435    11.00000    0.04394    0.02867 =
         0.03700   -0.00453   -0.00756   -0.00466
C24   1    0.427609    0.613387    0.313944    11.00000    0.04738    0.03087 =
         0.03386   -0.00348   -0.01395   -0.00560
AFIX  43
H24   2    0.475430    0.591901    0.348406    11.00000   -1.20000
AFIX   0
C25   1    0.428771    0.697842    0.288171    11.00000    0.04555    0.03154 =
         0.03503   -0.00536   -0.00986   -0.01082
C27   1    0.503791    0.834149    0.293972    11.00000    0.04767    0.02668 =
         0.03806   -0.00259   -0.01125   -0.00835
C28   1    0.574112    0.874028    0.327742    11.00000    0.05227    0.03651 =
         0.03759   -0.00595   -0.01442   -0.00594
AFIX  43
H28   2    0.611296    0.842050    0.362172    11.00000   -1.20000
AFIX   0
C29   1    0.590077    0.959505    0.311540    11.00000    0.05113    0.03761 =
         0.04649   -0.00754   -0.01083   -0.01132
AFIX  43
H29   2    0.637321    0.986713    0.335105    11.00000   -1.20000
AFIX   0
C30   1    0.537563    1.007943    0.260421    11.00000    0.04524    0.03823 =
         0.04599   -0.00548   -0.00747   -0.01330
C31   1    0.469500    0.965905    0.228335    11.00000    0.05300    0.03216 =
         0.04193   -0.00100   -0.01043   -0.00987
AFIX  43
H31   2    0.433194    0.998440    0.193928    11.00000   -1.20000
AFIX   0
C32   1    0.448751    0.878300    0.242086    11.00000    0.04580    0.03320 =
         0.03717   -0.00163   -0.01089   -0.00917
C34   1    0.367400    0.733112    0.235945    11.00000    0.04487    0.03334 =
         0.03285   -0.00696   -0.00875   -0.00472
C35   1    0.300983    0.676147    0.212732    11.00000    0.04769    0.03261 =
         0.02747   -0.00245   -0.01029   -0.00667
C36   1    0.283681    0.589183    0.237392    11.00000    0.04764    0.03070 =
         0.03392   -0.00193   -0.00940   -0.00836
C38   1    0.200383    0.437562    0.248325    11.00000    0.05258    0.03435 =
         0.03079   -0.00480   -0.01635   -0.00838
C39   1   -0.044523    0.248301    0.188103    11.00000    0.05150    0.01995 =
         0.03549   -0.00171   -0.01242   -0.01097
C40   1   -0.214940    0.284368    0.191724    11.00000    0.05961    0.03081 =
         0.03670   -0.00224   -0.01068   -0.01450
C41   1   -0.313434    0.306478    0.146047    11.00000    0.05296    0.04102 =
         0.05433   -0.00158   -0.01818   -0.00512
AFIX  43
H41   2   -0.429205    0.330034    0.149073    11.00000   -1.20000
AFIX   0
C42   1   -0.246714    0.294942    0.096734    11.00000    0.06200    0.05222 =
         0.03859    0.00291   -0.02044   -0.01426
C43   1   -0.075769    0.263319    0.092475    11.00000    0.07308    0.04978 =
         0.02862    0.00006   -0.01136   -0.01827
AFIX  43
H43   2   -0.026976    0.257907    0.058210    11.00000   -1.20000
AFIX   0
C44   1    0.026361    0.239231    0.137452    11.00000    0.05364    0.03414 =
         0.03781    0.00004   -0.01100   -0.01405
C45   1   -0.292563    0.301205    0.243829    11.00000    0.06337    0.05694 =
         0.05291   -0.01409   -0.00708   -0.01539
AFIX 137
H45A  2   -0.417549    0.307100    0.242817    11.00000   -1.20000
H45B  2   -0.256083    0.354122    0.248893    11.00000   -1.20000
H45C  2   -0.254878    0.253417    0.273891    11.00000   -1.20000
AFIX   0
C46   1   -0.357503    0.317402    0.048052    11.00000    0.08648    0.09973 =
         0.04725    0.00069   -0.03233   -0.01846
AFIX 137
H46A  2   -0.386021    0.264758    0.040243    11.00000   -1.20000
H46B  2   -0.295147    0.349906    0.016694    11.00000   -1.20000
H46C  2   -0.462970    0.352063    0.055744    11.00000   -1.20000
AFIX   0
C47   1    0.208394    0.203126    0.131695    11.00000    0.06208    0.06126 =
         0.04105   -0.00494   -0.00353   -0.00656
AFIX 137
H47A  2    0.221069    0.142050    0.149670    11.00000   -1.20000
H47B  2    0.281730    0.232980    0.148385    11.00000   -1.20000
H47C  2    0.241931    0.210635    0.093248    11.00000   -1.20000
AFIX   0
C49   1   -0.071254    0.001352    0.197332    11.00000    0.05930    0.02851 =
         0.03515   -0.00856   -0.00872   -0.01235
C50   1   -0.138285    0.028807    0.146124    11.00000    0.07231    0.03313 =
         0.03637   -0.00400   -0.00940   -0.01509
AFIX  43
H50   2   -0.148898    0.087689    0.127928    11.00000   -1.20000
AFIX   0
C51   1   -0.188554   -0.030792    0.122553    11.00000    0.07806    0.04429 =
         0.03708   -0.00327   -0.01390   -0.01613
AFIX  43
H51   2   -0.234463   -0.012522    0.087672    11.00000   -1.20000
AFIX   0
C52   1   -0.174222   -0.116872    0.148207    11.00000    0.06360    0.04109 =
         0.03978   -0.00894   -0.00842   -0.01556
C53   1   -0.109787   -0.141666    0.199196    11.00000    0.05849    0.03678 =
         0.03636   -0.00186   -0.00970   -0.01533
AFIX  43
H53   2   -0.099286   -0.200789    0.216829    11.00000   -1.20000
AFIX   0
C54   1   -0.058855   -0.084220    0.226457    11.00000    0.05074    0.02748 =
         0.03529   -0.00369   -0.00835   -0.00993
C55   1   -0.227230   -0.182803    0.121459    11.00000    0.07586    0.04902 =
         0.04660   -0.01062   -0.01283   -0.02010
AFIX 137
H55A  2   -0.227286   -0.237994    0.147939    11.00000   -1.20000
H55B  2   -0.146330   -0.188793    0.091286    11.00000   -1.20000
H55C  2   -0.342292   -0.164183    0.107883    11.00000   -1.20000
AFIX   0
C56   1   -0.065170   -0.420961    0.368329    11.00000    0.06268    0.03704 =
         0.04780    0.00016   -0.01631   -0.01433
AFIX 137
H56A  2    0.011359   -0.448527    0.344159    11.00000   -1.20000
H56B  2   -0.180777   -0.408985    0.354615    11.00000   -1.20000
H56C  2   -0.067652   -0.459076    0.404652    11.00000   -1.20000
AFIX   0
C57   1    0.335815    0.161271    0.390619    11.00000    0.04508    0.02539 =
         0.03605   -0.00059   -0.01387   -0.01057
C58   1    0.245175    0.159226    0.438815    11.00000    0.05566    0.03254 =
         0.04125   -0.00208   -0.01685   -0.00630
AFIX  43
H58   2    0.124148    0.171432    0.439371    11.00000   -1.20000
AFIX   0
C59   1    0.331295    0.139143    0.487107    11.00000    0.09042    0.04318 =
         0.03737   -0.00381   -0.02118   -0.01519
C60   1    0.507440    0.121740    0.484281    11.00000    0.07701    0.05091 =
         0.05222    0.00014   -0.03413   -0.01253
AFIX  43
H60   2    0.566970    0.107716    0.516885    11.00000   -1.20000
AFIX   0
C61   1    0.599973    0.123837    0.436477    11.00000    0.05217    0.04008 =
         0.07880   -0.00257   -0.03024   -0.01058
C62   1    0.510819    0.144541    0.388249    11.00000    0.05484    0.03054 =
         0.05241    0.00020   -0.01188   -0.01191
AFIX  43
H62   2    0.571262    0.146890    0.354447    11.00000   -1.20000
AFIX   0
C63   1    0.231105    0.136645    0.540099    11.00000    0.13356    0.09016 =
         0.03861   -0.00956   -0.01917   -0.01630
AFIX 137
H63A  2    0.239176    0.189435    0.551374    11.00000   -1.20000
H63B  2    0.278248    0.087411    0.567758    11.00000   -1.20000
H63C  2    0.110916    0.131469    0.535534    11.00000   -1.20000
AFIX   0
C64   1    0.792867    0.105904    0.434299    11.00000    0.06511    0.08709 =
         0.14576    0.00076   -0.04820   -0.01391
AFIX 137
H64A  2    0.829213    0.060972    0.466042    11.00000   -1.20000
H64B  2    0.843404    0.158136    0.434073    11.00000   -1.20000
H64C  2    0.830991    0.086984    0.401368    11.00000   -1.20000
AFIX   0
C65   1    0.452224    0.442905    0.365851    11.00000    0.04866    0.02366 =
         0.03066   -0.00246   -0.01341   -0.01014
C66   1    0.364703    0.437072    0.415608    11.00000    0.05924    0.03347 =
         0.03799   -0.00430   -0.01423   -0.01583
AFIX  43
H66   2    0.245672    0.455375    0.417553    11.00000   -1.20000
AFIX   0
C67   1    0.454549    0.403891    0.462656    11.00000    0.08631    0.04583 =
         0.03356    0.00189   -0.01877   -0.02936
C68   1    0.627218    0.378591    0.457302    11.00000    0.07658    0.03892 =
         0.05319    0.00128   -0.03825   -0.01297
AFIX  43
H68   2    0.689214    0.357410    0.489298    11.00000   -1.20000
AFIX   0
C69   1    0.715685    0.382234    0.407997    11.00000    0.05987    0.02576 =
         0.06945   -0.00354   -0.02669   -0.00900
C70   1    0.623311    0.416401    0.361410    11.00000    0.05244    0.03201 =
         0.04514   -0.00397   -0.01195   -0.01404
AFIX  43
H70   2    0.679130    0.421227    0.326723    11.00000   -1.20000
AFIX   0
C71   1    0.364342    0.397205    0.517466    11.00000    0.13611    0.09534 =
         0.03874   -0.00462   -0.00850   -0.05038
AFIX 137
H71A  2    0.393869    0.442610    0.533113    11.00000   -1.20000
H71B  2    0.400192    0.341329    0.541283    11.00000   -1.20000
H71C  2    0.240382    0.403332    0.513595    11.00000   -1.20000
AFIX   0
C72   1    0.900906    0.350811    0.403512    11.00000    0.06297    0.04566 =
         0.14379   -0.00602   -0.04340   -0.00358
AFIX 137
H72A  2    0.913301    0.290398    0.402503    11.00000   -1.20000
H72B  2    0.958464    0.357029    0.434812    11.00000   -1.20000
H72C  2    0.952653    0.384359    0.370275    11.00000   -1.20000
AFIX   0
C73   1    0.558106    1.101972    0.242667    11.00000    0.06247    0.03789 =
         0.04835   -0.00413   -0.01518   -0.01675
AFIX 137
H73A  2    0.459596    1.134769    0.256466    11.00000   -1.20000
H73B  2    0.564973    1.119600    0.203076    11.00000   -1.20000
H73C  2    0.663107    1.112690    0.256914    11.00000   -1.20000
AFIX   0
C74   1    0.313317    0.850787    0.149803    11.00000    0.05184    0.03195 =
         0.03693   -0.00240   -0.00735   -0.00920
C75   1    0.308754    0.931000    0.112775    11.00000    0.07614    0.03464 =
         0.04016   -0.00416   -0.01775   -0.01227
AFIX  43
H75   2    0.343185    0.977281    0.124485    11.00000   -1.20000
AFIX   0
C76   1    0.257316    0.946517    0.060501    11.00000    0.11243    0.03217 =
         0.04072    0.00309   -0.02377   -0.01332
C77   1    0.211492    0.878055    0.043136    11.00000    0.09669    0.04848 =
         0.03486    0.00269   -0.02034   -0.01639
AFIX  43
H77   2    0.181421    0.886687    0.006684    11.00000   -1.20000
AFIX   0
C78   1    0.208579    0.798519    0.077207    11.00000    0.07617    0.03902 =
         0.03770   -0.00451   -0.01841   -0.01368
AFIX  43
H78   2    0.173431    0.752776    0.065093    11.00000   -1.20000
AFIX   0
C79   1    0.258392    0.786161    0.130120    11.00000    0.06133    0.03210 =
         0.03337    0.00251   -0.01346   -0.00608
C81   1    0.254068    1.035956    0.023438    11.00000    0.19674    0.04422 =
         0.05003    0.00580   -0.04853   -0.02881
AFIX 137
H81A  2    0.343399    1.036093   -0.005329    11.00000   -1.20000
H81B  2    0.274659    1.076470    0.044409    11.00000   -1.20000
H81C  2    0.142056    1.052862    0.007381    11.00000   -1.20000
AFIX   0
C82   1    0.078846    0.554982    0.162547    11.00000    0.05541    0.02334 =
         0.03510   -0.00064   -0.01434   -0.01386
C83   1   -0.097644    0.577063    0.167594    11.00000    0.05282    0.03428 =
         0.04108   -0.00360   -0.01372   -0.01121
C84   1   -0.196445    0.594294    0.122456    11.00000    0.05337    0.04606 =
         0.05364   -0.00501   -0.02122   -0.01306
AFIX  43
H84   2   -0.316006    0.609927    0.126418    11.00000   -1.20000
AFIX   0
C85   1   -0.126563    0.589426    0.072231    11.00000    0.06731    0.05138 =
         0.03912   -0.00148   -0.02439   -0.01452
C86   1    0.047341    0.566031    0.067380    11.00000    0.06239    0.06308 =
         0.03527   -0.00559   -0.01255   -0.01564
AFIX  43
H86   2    0.098041    0.561541    0.033163    11.00000   -1.20000
AFIX   0
C87   1    0.149760    0.548881    0.111989    11.00000    0.05333    0.04350 =
         0.03881   -0.00537   -0.01108   -0.01220
C88   1   -0.181894    0.584226    0.221414    11.00000    0.05815    0.06719 =
         0.04888   -0.00516   -0.01135   -0.01010
AFIX 137
H88A  2   -0.168227    0.528218    0.247151    11.00000   -1.20000
H88B  2   -0.303938    0.603576    0.216976    11.00000   -1.20000
H88C  2   -0.128294    0.625543    0.235108    11.00000   -1.20000
AFIX   0
C89   1   -0.236309    0.607453    0.023747    11.00000    0.08173    0.11223 =
         0.05284   -0.00663   -0.03765   -0.01795
AFIX 137
H89A  2   -0.296628    0.557696    0.025124    11.00000   -1.20000
H89B  2   -0.163668    0.618947   -0.009466    11.00000   -1.20000
H89C  2   -0.319814    0.657408    0.024135    11.00000   -1.20000
AFIX   0
C90   1    0.339872    0.524354    0.104920    11.00000    0.06697    0.10148 =
         0.04677   -0.00819   -0.01353   -0.00939
AFIX 137
H90A  2    0.375906    0.473751    0.133393    11.00000   -1.20000
H90B  2    0.401722    0.571909    0.107313    11.00000   -1.20000
H90C  2    0.365227    0.511503    0.069470    11.00000   -1.20000
AFIX   0
B3    3    0.063279    0.220095    0.240930    11.00000    0.05187    0.03251 =
         0.03033   -0.00508   -0.00730   -0.00976
B7    3    0.009814   -0.103413    0.283677    11.00000    0.04282    0.03019 =
         0.04010   -0.00185   -0.00477   -0.00402
B33   3    0.375084    0.825719    0.207885    11.00000    0.03905    0.03364 =
         0.03844   -0.00326   -0.00649   -0.00459
B37   3    0.189712    0.529706    0.214175    11.00000    0.04360    0.03632 =
         0.03269   -0.00550   -0.00659   -0.00908
HKLF 4


REM  smezc27
REM wR2 = 0.2310, GooF = S = 0.957, Restrained GooF = 0.957 for all data
REM R1 = 0.0793 for 5416 Fo > 4sig(Fo) and 0.1614 for all 11199 data
REM 825 parameters refined using 0 restraints

END

WGHT      0.1129      0.0000

REM No hydrogen bonds found for HTAB generation

REM Highest difference peak  0.347,  deepest hole -0.370,  1-sigma level  0.070
Q1    1   0.4017  0.8313  0.3198  11.00000  0.05    0.35
Q2    1   0.0159 -0.0582  0.1986  11.00000  0.05    0.34
Q3    1   0.0899  0.1657  0.2469  11.00000  0.05    0.30
Q4    1  -0.0336 -0.2091  0.1983  11.00000  0.05    0.28
Q5    1   0.3910  0.5977  0.2112  11.00000  0.05    0.27
;

_shelx_res_checksum   11228

_shelx_hkl_file
;
   0  -1   0  123.09    9.45
   0  -1  -1   53.24    4.12
   0   0  -2 3599.53  275.60
   0  -1   1   88.80    7.17
   0   1  -1   87.82    7.15
   0   1  -1  104.42    7.16
   0  -1  -2    0.00    0.67
   0  -1   2  409.09   29.21
   0   1  -2  346.54   29.22
   0   0  -3    2.77    0.92
   0  -1  -3    4.36    0.84
   0  -2  -1   72.21    5.67
  -1   0   0  143.16   10.62
  -1   0   0  110.31   10.84
   0  -2   0    2.34    0.85
   0   2   0    4.26    1.40
  -1   0  -1   49.27    5.26
  -1   0  -1   68.82    5.02
   0  -2  -2    0.01    1.00
  -1   0   1 2550.73  195.38
  -1   0   1 2550.83  195.30
  -1  -1  -1   22.56    2.05
  -1  -1  -1   28.66    2.34
  -1  -1   0  303.10   22.54
  -1  -1   0  289.59   22.48
   0   2  -1    8.80    1.09
   0   2  -1    4.42    0.59
   0  -2   1    7.85    1.08
  -1  -1  -2  151.94   11.82
  -1  -1  -2  153.47   11.79
  -1  -1   1   32.13    3.18
  -1  -1   1   30.60    2.43
  -1   0  -2   67.01    5.15
  -1   0  -2   59.16    4.98
  -1   1   0   23.79    3.22
  -1   1   0   21.80    2.10
   1  -1   0   20.12    2.19
   0   1  -3    3.48    1.20
  -1   1   1  714.50   55.11
  -1   1   1  700.96   55.25
   1  -1  -1  728.50   55.11
   0  -2  -3   33.75    2.81
   1   0  -2  625.32   47.90
  -1   1  -1   28.22    4.06
  -1   1  -1   47.29    3.53
   0  -1  -4  332.76   25.52
   0   0  -4  239.17   18.38
   1  -1  -2  500.75   37.53
   1  -1  -2  474.54   37.53
  -1  -2  -1   84.31    6.61
   0  -2   2    0.43    1.13
  -1  -1  -3    3.99    1.15
   1   1  -2   25.91    2.08
  -1  -1   2   24.49    1.95
  -1  -2   0  131.52   10.33
  -1  -2   0  136.12   10.32
  -1   0  -3    7.69    1.72
  -1   0  -3    6.69    1.88
  -1  -2  -2   86.30    6.78
  -1   1  -2  128.19   13.07
  -1   1  -2  193.59   12.99
   1   0  -3  304.36   23.34
   0  -2  -4  277.81   21.34
  -1  -2   1  510.47   39.36
  -1  -2   1  519.92   39.39
   1  -1  -3 2913.77  223.42
   1  -1  -3 2920.93  223.41
   0  -3  -1  643.68   49.34
  -1  -2  -3   11.86    1.66
   0   1  -4   29.09    2.70
   0  -3  -2 1261.85   96.67
   1  -2  -1   74.19    5.76
  -1   2   1   62.34    6.84
   1  -2   0   17.30    1.79
  -1   2   0   13.02    1.93
  -1   2   0    8.73    3.57
   0   3   0    2.30    1.97
   0  -3   0    3.77    1.44
  -1  -1  -4  678.04   51.98
   1   1  -3  187.79   12.58
   1   1  -3  154.98   12.54
   0   2  -3   22.55    2.27
   0  -2   3   32.09    2.50
   0   2  -3   31.58    2.54
   0  -1  -5  184.47   14.20
   1  -2  -2   70.74    5.53
   1  -2  -2   74.41    5.64
  -1   1  -3  871.81   64.96
  -1   1  -3  823.46   64.96
  -1   2  -1  115.81    9.47
   1  -2   1  134.19    9.46
  -1   2  -1  101.59    9.72
   0  -3  -3   66.19    5.34
  -1   0  -4 2168.21  166.08
   0   0  -5   97.99    7.71
  -1  -2   2   31.61    2.41
   1   2  -2   26.23    2.49
   0  -3   1   21.60    1.84
   0   3  -1   14.82    1.41
   0   3  -1   18.97    1.87
  -1  -2  -4    9.62    1.60
   1   0  -4    8.72    1.11
   0  -2  -5    4.45    1.31
   1  -2  -3  149.89   11.64
   1  -2  -3  154.13   11.67
  -1  -3  -1  188.75   14.56
   1  -1  -4   66.45    5.63
   1  -1  -4   76.29    5.60
  -1  -3  -2  273.49   21.04
   1  -2   2   47.64    4.29
  -1   2  -2   40.65    4.57
  -1  -3   0   80.26    6.31
   0  -3  -4  528.19   40.51
  -1  -3  -3 1467.81  112.45
   0   3  -2 2019.35  155.67
   0   3  -2 2034.91  155.66
   0  -3   2 2049.02  155.69
  -1  -1  -5   69.98    5.62
   0   1  -5  209.45   16.20
   1   1  -4   69.81    6.02
   1   1  -4   93.95    6.08
  -1   1  -4    5.66    1.96
  -1   1  -4    6.75    2.06
   0   2  -4    8.93    1.61
   0   2  -4    4.49    1.14
   0  -2   4    8.60    2.12
   1   2  -3  125.15    9.88
  -1  -2   3  130.29    9.87
  -1  -3   1 2146.20  164.36
   1  -2  -4   49.90    4.13
   1  -2  -4   56.99    4.19
  -1   0  -5  908.46   69.66
  -1  -2  -5    5.61    1.45
   0  -1  -6   33.47    2.85
   1  -3  -1   14.13    1.92
  -1   3   1   11.57    4.27
  -1  -3  -4  524.03   40.22
  -1   2  -3   23.76    3.03
  -1   2  -3   33.01    2.95
   1  -3  -2   14.37    1.84
  -1   3   2   12.98    4.18
  -1   3   0  312.37   27.39
   1  -3   0  364.41   27.13
   0   0  -6   35.60    3.14
   0  -3  -5    4.73    1.41
   1  -1  -5  669.18   52.54
   1  -1  -5  709.29   52.55
   1   0  -5  191.59   15.24
   1   0  -5  222.71   15.29
   0  -2  -6    8.53    1.47
   0  -4  -2 2399.61  183.79
   0  -4  -1  313.65   23.50
   0   4   1  288.63   23.63
  -1  -3   2   47.94    3.92
   0   3  -3    5.40    1.02
   0  -3   3    5.52    1.35
   0   3  -3    6.16    1.62
   1  -3  -3   36.58    2.86
   1  -3  -3   34.53    3.15
  -1   3  -1   30.24    3.28
  -1   3  -1   25.28    2.42
   0  -4  -3    4.93    1.64
  -2  -1  -1  124.22    9.98
  -2  -1  -1  159.24   10.40
  -2   0   0  270.13   18.37
  -2   0   0  227.84   17.98
   0  -4   0  433.49   35.31
   0   4   0  495.80   35.35
  -2  -1   0   41.03    3.79
  -2  -1   0   22.95    2.09
  -2   0  -1  161.95   15.08
  -2   0  -1  198.57   14.76
   1   2  -4  563.38   43.53
   1   2  -4  576.65   43.52
  -1  -2   4  561.49   43.52
   1  -2  -5  105.70    8.26
   1  -2  -5  106.86    8.23
  -1   1  -5  183.80   14.34
  -1  -1  -6  197.47   15.30
  -1  -3  -5    0.94    1.49
  -2   0   1  629.90   49.53
  -2   0   1  644.59   49.26
   1   1  -5  124.01   10.21
   1   1  -5  155.39   10.28
  -2  -1  -2  100.97    8.30
  -2  -1  -2  124.31    8.60
  -2  -1   1  202.25   15.65
  -2  -1   1  216.39   16.11
   0   2  -5   47.96    4.05
  -2   0  -2   -0.17    2.90
  -2   0  -2    2.93    1.52
  -1  -4  -2  111.70    8.76
  -1  -2  -6   10.69    1.76
   0   1  -6    4.19    1.83
  -1   2  -4   33.17    3.42
  -1   2  -4   38.65    3.41
  -1  -4  -1  687.79   52.74
   1  -3  -4   49.15    3.91
   1  -3  -4   52.66    4.10
   0  -4  -4  161.45   12.57
  -1   3  -2    3.80    2.15
  -1   3  -2    5.03    1.78
   1  -3   2    5.35    1.67
   0   4  -1 1675.62  126.17
   0  -4   1 1601.45  126.20
  -1   0  -6   85.90    7.00
  -2  -2  -1    0.96    2.11
  -2  -2  -1    3.19    1.46
  -1  -4  -3 2182.36  167.15
  -2   1   0  475.29   36.17
  -2   1   0  454.84   36.42
   0  -3  -6    2.31    1.44
  -2   0   2 1635.13  124.65
  -2   0   2 1557.65  124.85
  -2  -1  -3   26.79    3.08
  -2  -1  -3   23.12    2.39
  -2  -2  -2   57.49    4.53
  -2  -2  -2   49.38    4.21
  -2   1   1 1170.76   88.34
  -2   1   1 1063.17   88.55
  -2  -2   0  140.19   11.48
  -2  -2   0  168.43   11.67
  -1  -4   0 1661.68  127.28
  -1  -3   3  240.33   17.04
   1   3  -3  206.69   17.02
  -2   1  -1   34.30    3.05
  -2   1  -1   30.85    4.26
   0  -1  -7  116.92    9.10
   1  -1  -6 2549.30  193.96
   1  -1  -6 2502.17  193.99
  -2  -1   2   46.66    3.61
  -2  -1   2   31.28    4.91
  -2   0  -3  103.34    8.41
  -2   0  -3  114.12    8.70
   1   0  -6   10.32    1.27
   1   0  -6    8.69    1.03
   0   3  -4    0.67    1.63
   0  -3   4    2.42    1.73
   0   3  -4    0.51    0.94
  -1  -4  -4   16.12    2.12
   0  -2  -7   37.79    3.23
  -2   1   2 9812.49  753.67
  -2   1   2 9999.00  753.82
  -2  -2  -3   -0.95    2.01
  -2  -2  -3    0.50    1.33
  -2  -2   1   12.46    1.28
  -2  -2   1   10.14    2.60
   0   0  -7    7.50    1.64
  -2   1  -2    1.47    2.66
  -2   1  -2   -1.70    1.68
   0  -4  -5  306.65   23.61
  -1  -3  -6   52.87    4.41
  -1  -4   1  178.68   13.82
   0   4  -2   69.96    4.26
   0  -4   2   64.90    4.45
  -2   0   3  248.82   19.21
  -2   0   3  315.09   19.88
   1  -2  -6  142.43   10.13
   1  -2  -6  120.98   10.12
   1  -3  -5   56.16    4.52
   1  -3  -5   55.83    4.42
   1  -3   3    3.58    1.87
  -1   3  -3    8.83    1.97
  -1   3  -3    6.07    1.96
  -2  -1  -4   55.04    5.02
  -2  -1  -4   69.61    5.18
   1   2  -5   32.67    2.81
   1   2  -5   34.98    2.86
  -1   1  -6   49.21    4.43
   1  -4  -1  116.49    8.94
  -1   4   1  100.47    9.70
  -1   4   2   16.78    4.53
   1  -4  -2   24.55    2.57
  -1  -1  -7    0.02    1.93
  -2   1   3  460.07   35.53
  -2   1   3  511.01   36.03
  -2  -1   3  108.93    9.14
  -2  -2  -4   18.18    2.06
  -1   2  -5  112.11    8.91
   1   1  -6   -0.43    0.86
   1   1  -6    1.68    1.14
  -2  -2   2   71.05    5.64
  -2  -2   2   87.75    6.38
  -2   0  -4   10.74    2.14
  -2   0  -4   16.87    2.53
  -1  -4  -5   -1.93    1.59
  -2  -3  -1  305.04   22.72
  -2  -3  -1  283.60   22.74
  -1  -2  -7   72.51    5.86
  -2  -3  -2  133.05   10.40
  -2   1  -3    0.58    1.83
  -2   1  -3   -0.10    2.55
  -2   2   0    7.77    3.64
  -2   2   0   -0.28    1.44
  -1   4   0  236.27   15.58
   1  -4   0  184.77   15.15
  -2   2   1   25.72    2.56
   2  -2  -1   29.81    3.01
  -2   2   1   28.74    4.77
   0   2  -6    6.65    1.81
   1  -4  -3   40.82    3.14
   1  -4  -3   33.53    2.69
   1   3  -4   87.02    6.50
   1   3  -4   79.18    6.49
  -1  -3   4   82.63    6.51
   0  -3  -7    1.86    1.45
  -2  -3   0   41.18    3.13
  -2  -3   0   30.25    2.89
  -1  -4   2   15.15    1.79
  -2  -3  -3    3.19    1.51
  -2   2  -1   95.84    7.74
  -2   2  -1   86.66    7.07
  -2   2   2  152.09   12.21
  -2   2   2  185.80   13.19
   2  -2  -2  165.81   12.33
   0   1  -7   32.10    3.13
  -1   0  -7    0.02    2.23
   0  -4  -6    1.78    1.54
   0   4  -3    1.82    0.79
   0  -4   3    3.34    1.51
   2   0  -4  688.94   52.22
  -2   0   4  636.39   52.54
  -1   4  -1   -0.08    2.62
   1  -4   1    0.02    1.72
  -2  -1  -5   12.57    2.11
   0  -5  -2    0.49    1.77
   0  -3   5  174.88   16.49
   0   3  -5  235.15   16.38
   0   3  -5  200.72   16.45
   1  -1  -7   77.27    6.73
   1  -1  -7  104.34    6.80
   1  -4  -4   -1.73    1.76
   1  -4  -4   -0.33    0.61
  -2  -3   1   10.62    1.38
  -2  -3   1   17.19    1.78
   0   5   1   12.34    2.89
   0  -5  -1   12.52    2.02
   1  -3  -6   48.67    3.34
   1  -3  -6   29.38    3.45
   1  -3   4   24.18    3.07
  -1   3  -4   29.52    3.08
  -2   1   4 6409.07  482.49
  -2   1   4 6306.72  482.28
   2  -1  -4 6259.42  482.30
   0  -5  -3   86.19    6.97
  -2  -2  -5   16.20    1.98
  -1  -3  -7   17.72    2.10
   0  -1  -8   14.25    1.93
  -2   2  -2    6.69    1.70
  -2   2  -2    5.06    3.04
  -2  -3  -4   11.09    1.73
  -2   2   3 1240.35  104.47
  -2   2   3 1390.22  104.17
   2  -2  -3 1341.91  104.19
  -2  -2   3    5.92    3.61
  -2  -2   3    0.00    0.54
   1   0  -7   46.79    3.53
   1   0  -7   39.31    3.69
  -2  -1   4  212.10   23.41
   2   1  -4  319.81   23.09
  -2   1  -4    7.17    2.28
  -2   1  -4   10.64    2.27
  -1  -4  -6    5.11    1.80
   0  -2  -8   42.68    3.58
  -2   0  -5   47.16    5.24
  -2   0  -5   72.86    5.21
   1  -2  -7    2.13    1.27
   1  -2  -7    3.18    1.03
   0  -5   0   25.14    2.84
   0   5   0   24.92    2.76
  -1  -5  -2   13.53    2.05
   0  -5  -4   21.67    2.50
  -1  -5  -3   66.24    5.48
   1   5   1  107.39    7.26
  -1  -5  -1   65.09    7.37
   0   0  -8   58.22    4.78
  -1   4  -2   23.66    2.71
  -1   4  -2   23.66    2.47
   1  -4   2   21.11    2.37
  -1   4  -2   20.91    1.69
  -1  -4   3   19.99    2.09
   1   2  -6   17.86    1.82
   1   2  -6   18.63    1.92
  -2  -3   2   16.60    1.66
  -2  -3   2   24.74    2.55
   1  -4  -5    3.91    1.52
   1  -4  -5    3.84    0.87
  -1   2  -6   14.14    2.37
  -1   1  -7    9.16    2.32
  -2   2  -3   52.96    4.86
  -2   2  -3   63.64    5.11
  -2   2   4   10.27    1.29
  -2   2   4   15.41    5.61
   2  -2  -4   13.05    1.53
  -1  -5  -4   -0.31    1.80
  -2  -3  -5  159.11   12.36
  -1  -5   0   80.20    6.38
   1   3  -5   31.80    2.60
   1   3  -5   29.85    2.60
  -1  -3   5   25.43    2.69
  -1  -1  -8  156.39   12.29
  -1  -2  -8   14.83    2.16
   0   5  -1    8.11    1.49
   0  -5   1    8.28    1.93
   1   1  -7    2.35    1.23
   1   1  -7    3.08    0.89
   0  -4  -7    6.76    1.55
   2   0  -5   56.64    4.52
  -2  -4  -2   10.37    1.86
   0  -3  -8   21.89    2.22
   0  -4   4   32.93    3.35
   0   4  -4   37.30    3.09
  -2  -1  -6   94.51    7.62
   0  -5  -5    4.74    1.67
  -2   3   1    8.91    1.64
   2  -3  -1   11.76    1.95
  -2  -4  -1    5.46    1.42
  -2   1   5  149.47   11.81
   2  -1  -5  168.47   11.89
  -2  -2  -6   21.07    2.35
   2  -3   0   63.09    4.93
  -2   3   0   55.45    4.71
  -2  -4  -3   12.78    2.14
   0   2  -7   51.71    4.39
  -2   3   2    9.31    1.68
   2  -3  -2   12.56    1.89
  -2  -2   4   43.06    5.14
   1  -3  -7    9.83    1.45
   1  -3  -7    9.85    1.43
  -2   1  -5   69.93    6.00
  -2   1  -5   72.77    5.93
  -1   3  -5   41.97    3.84
  -2  -4   0   10.29    1.42
  -1  -4  -7    0.15    1.67
  -1  -5  -5  449.26   34.53
  -1   0  -8   30.60    3.20
   1  -4   3   -0.62    1.66
  -1   4  -3    0.45    1.88
  -1   4  -3    2.21    1.98
  -1   4  -3   -0.34    0.70
   2   1  -5   35.99    3.03
   2  -3   1    8.26    2.51
  -2   3  -1    5.96    1.87
  -2   3  -1    7.72    3.36
  -1  -5   1  217.75   16.83
   0   3  -6   31.66    2.71
   0   3  -6   25.08    2.42
   0   1  -8   33.60    3.13
  -1  -3  -8   46.99    4.01
  -2   0  -6   -2.61    2.14
  -2  -4  -4    2.16    1.82
  -2   3   3   29.18    5.62
   2  -3  -3   27.55    2.56
  -2   3   3   25.18    2.55
  -2  -3   3   10.37    2.88
  -2  -3   3    5.16    0.91
   1  -1  -8    0.28    0.95
   1  -1  -8   -1.07    1.39
   1  -4  -6   -0.48    1.45
   1  -4  -6    0.44    0.93
   0   5  -2  104.10    7.88
   0  -5   2   94.41    8.07
  -2   2  -4   -1.06    1.99
  -2   2  -4    0.26    2.22
   2  -2  -5    5.43    1.09
  -2   2   5    4.00    1.07
   2  -2  -5    3.87    1.12
  -2  -3  -6   29.24    2.76
  -1  -4   4   94.44    6.85
   1   4  -4   80.75    6.80
   1  -5  -2   14.09    2.31
  -1   5   2   14.02    4.12
  -1   5   1   -3.84    3.82
   1  -5  -1    0.16    2.00
   0  -5  -6    4.18    1.74
  -2  -4   1    6.43    1.25
   1   0  -8   13.09    1.39
   1   0  -8   11.93    1.60
   1  -2  -8   43.39    3.65
   1  -2  -8   48.22    3.75
  -1   5   3   10.77    4.61
   1  -5  -3   15.56    2.25
   0  -1  -9    6.06    1.45
  -2   3  -2    1.02    1.89
  -2   3  -2    0.83    2.69
   0  -2  -9   -2.24    1.47
  -2  -4  -5   99.58    7.91
   1  -5   0   -1.11    2.01
  -1   5   0    2.22    3.08
  -2   3   4   95.31    7.99
   2  -3  -4   75.19    6.13
  -1  -5  -6    3.52    1.81
  -1  -5   2    5.10    1.69
   2   0  -6    0.46    1.07
   1   2  -7    5.09    1.17
   1   2  -7    3.26    1.31
   2  -1  -6  391.19   30.02
   0  -4  -8    3.55    1.50
  -1   2  -7  105.19    8.44
   1  -5  -4    3.81    1.96
   1  -5  -4    5.02    0.66
  -2  -2  -7   54.08    4.67
  -2  -1  -7   19.96    2.71
   0   4  -5   60.24    4.24
   0   4  -5   51.99    4.01
   1   3  -6   48.12    3.63
   1   3  -6   39.25    3.66
   2   2  -5   -0.31    1.32
   0   0  -9  261.86   20.18
  -1   1  -8   28.50    3.15
  -1   4  -4   20.63    1.71
  -1   4  -4   11.34    2.20
   1  -4   4   17.31    2.38
  -1   4  -4   20.84    2.42
  -2   1  -6   21.28    2.76
  -2   1  -6   16.67    2.61
  -2  -4   2    3.07    0.89
  -2  -4   2    2.20    1.05
  -1  -2  -9   64.19    5.37
  -1   5  -1   70.94    5.71
   1  -5   1   62.83    5.47
   0  -3  -9    0.52    1.50
  -1  -4  -8   35.23    3.30
   0   5  -3   43.58    3.47
   0  -5   3   42.66    3.89
  -1  -1  -9  180.81   14.13
  -2  -3   4    0.84    2.96
  -2  -3   4   -0.36    0.77
  -2   3  -3   34.41    4.16
  -2   3  -3   43.20    3.72
   1   1  -8   34.97    2.78
   1   1  -8   31.48    2.97
   1  -3  -8    3.45    1.33
   1  -3  -8    0.64    1.14
  -1   3  -6    1.49    1.98
   1  -4  -7    5.49    1.57
   1  -4  -7    5.99    1.22
   2   1  -6   16.82    1.77
  -2   2  -5   11.94    2.47
  -2   2  -5   12.14    2.36
   2  -2  -6    0.51    1.09
   2  -2  -6    1.48    1.04
   0  -5  -7   18.30    2.16
   0   6   2    4.08    2.79
   0  -6  -2    0.97    1.97
  -2  -3  -7   37.28    3.39
  -2   0  -7  131.08   10.38
   0  -6  -3   33.55    3.28
   1  -5  -5   28.91    2.27
   1  -5  -5   23.50    2.77
  -2  -4  -6   37.19    3.39
   2  -3  -5    6.77    1.32
   2  -3  -5    7.51    1.32
  -2   3   5    4.75    5.30
   0   2  -8  103.99    7.26
   0   2  -8   82.59    7.14
   0   6   1   19.58    3.11
   0  -6  -1   18.05    2.55
  -2  -5  -2    5.93    1.89
  -1  -3  -9   16.06    2.19
   1   4  -5   -1.91    1.24
  -1  -4   5   -0.01    1.36
   1   4  -5   -1.31    1.22
  -2  -5  -3  170.55   13.26
  -1  -5  -7   23.34    2.55
  -2   4   1    5.68    1.75
  -2   4   1    1.58    4.39
   2  -4  -1    5.17    1.88
   0   3  -7    5.05    1.73
   0   3  -7    3.17    1.49
  -1  -6  -2   95.64    7.60
   0  -6  -4   25.08    2.72
  -1  -6  -3   23.86    2.62
  -2   4   2   17.80    4.92
  -2   4   2   16.82    2.18
   2  -4  -2   20.03    2.32
  -2  -5  -1   12.93    1.99
  -1  -5   3  165.50   12.84
  -1   0  -9    6.81    2.15
  -3  -1  -1   15.22    1.61
  -3  -1  -1   14.09    3.08
   2  -4   0   15.42    2.29
  -2   4   0   19.83    2.25
  -2   4   0   17.24    3.81
  -1   5  -2    9.93    2.03
  -1   5  -2    6.28    2.05
   1  -5   2    5.41    1.72
  -3  -1   0   61.59    4.89
  -3  -1   0   60.89    6.03
  -1  -6  -1 1431.82  109.73
  -2  -5  -4   -2.46    1.78
  -1  -6  -4  167.21   13.07
  -3  -1  -2   12.04    2.74
  -3  -1  -2    4.86    1.41
  -3   0   0   14.11    1.66
  -3   0   0   12.25    3.89
   0  -6   0  171.87   12.71
   0   6   0  156.08   12.61
  -3   0  -1   37.43    3.32
  -3   0  -1   40.98    4.49
   1  -1  -9  900.96   68.85
   1  -1  -9  894.53   68.89
   0   1  -9   65.17    5.32
   2  -4  -3   -2.04    1.69
  -2   4   3   -0.17    5.14
  -2  -4   3    6.77    1.36
  -2  -4   3    5.02    1.31
  -2  -5   0   34.58    3.01
  -3  -1   1    9.98    1.36
  -3  -1   1    6.72    4.05
  -3   0   1   26.39    2.34
  -3   0   1   20.13    4.31
   1  -2  -9   28.75    2.60
   1  -2  -9   34.48    2.78
  -3  -2  -1   48.96    4.88
  -3  -2  -1   53.59    4.29
  -2   3  -4    7.03    2.58
  -2   3  -4    5.99    2.12
   0  -6  -5   50.48    4.31
   2  -1  -7  134.01   10.38
  -3   0  -2    5.93    1.48
  -3   0  -2    3.41    3.00
  -2   4  -1   -0.16    3.20
   2  -4   1    0.91    1.99
  -2   4  -1    0.24    1.67
  -3  -2  -2   -2.22    2.52
  -3  -2  -2   -0.96    1.22
   2   0  -7   79.63    6.25
   1  -5  -6    0.18    0.79
   1  -5  -6    1.69    1.55
  -2  -2  -8   21.25    2.70
  -1   4  -5  183.24   14.01
  -1   4  -5  177.94   14.17
  -3  -2   0    0.23    1.17
  -3  -2   0    4.45    2.71
  -1  -6   0  404.62   31.11
  -3  -1  -3    4.40    2.99
  -3  -1  -3    3.75    1.40
   1   0  -9   27.00    2.15
   1   0  -9   19.35    2.37
   0  -4  -9    2.11    1.48
  -2  -1  -8  121.73    9.69
   0   5  -4  177.30   13.03
   0  -5   4  153.94   13.01
   0   5  -4  169.09   12.89
   2   2  -6   16.18    1.88
  -1  -6  -5    4.84    2.12
   0   4  -6   43.50    3.38
   0   4  -6   44.61    3.66
  -2  -5  -5   23.64    2.69
   0  -2 -10    6.59    1.69
   2  -3  -6  128.97    9.42
   2  -3  -6  112.93    9.44
   0  -1 -10    1.10    1.48
  -2  -4  -7    2.62    1.61
   2  -4  -4   19.72    2.28
  -2   4   4   16.77    5.75
  -2  -3   5    1.01    0.92
  -2  -3   5   -0.16    3.04
   2   3  -5    2.55    0.82
  -2   1  -7  110.12    8.89
  -3  -2  -3   31.90    2.82
  -3  -2  -3   31.83    3.38
   0   6  -1   21.34    2.12
   0  -6   1   25.85    2.64
  -3   0   2   10.02    1.28
  -3   0   2    9.53    4.29
  -3   1   0  396.50   29.06
  -3   1   0  368.49   28.77
   0  -5  -8   -0.27    1.60
   1   3  -7   31.49    2.78
   1   3  -7   28.22    2.66
   1   2  -8    9.15    1.69
   1   2  -8   13.10    1.49
  -1   2  -8   12.11    2.36
   1  -4  -8    6.84    1.15
   1  -4  -8    5.56    1.62
  -2   2  -6   42.83    4.11
  -2   2  -6   48.07    4.27
  -3  -1   2    3.96    4.14
  -3  -1   2    0.51    0.95
  -3   0  -3   23.33    3.12
  -3   0  -3   19.72    2.30
  -1  -4  -9   -0.52    1.58
   2  -2  -7  235.18   18.64
   2  -2  -7  248.02   18.63
  -3  -2   1  146.20   11.23
  -3  -2   1  139.72   11.72
  -2  -5   1   15.99    1.77
  -3   1  -1  629.90   48.54
  -3   1  -1  629.97   48.35
  -3   1   1   17.59    4.41
  -3   1   1   21.39    2.22
  -2  -3  -8   19.97    2.43
   1  -5   3   23.58    3.03
  -1   5  -3   24.49    2.92
  -1   5  -3   30.84    2.39
  -2   4  -2    0.47    1.70
   2  -4   2   -0.88    2.04
  -2   4  -2   -2.03    2.79
  -1  -5  -8   19.22    2.25
   2   1  -7   77.24    6.11
   0  -6  -6    0.36    1.73
   1  -3  -9    1.71    1.26
   1  -3  -9   -1.37    1.26
  -3  -1  -4   38.92    3.61
  -3  -1  -4   31.63    3.10
  -1   3  -7   66.80    5.56
  -1   1  -9   31.66    3.27
  -1  -6   1  144.76   11.34
  -1  -5   4  144.68   11.25
  -2   0  -8  196.14   15.35
   0  -3 -10   18.12    2.04
  -1  -2 -10    1.65    1.92
  -3   1  -2    2.86    1.62
  -3   1  -2    0.04    3.16
  -3  -2  -4   -2.66    2.18
  -3  -2  -4   -1.37    1.37
   0   0 -10   31.40    2.97
  -3   1   2  106.07    9.24
  -3   1   2  100.57    7.92
  -1  -6  -6  111.81    8.89
  -3  -3  -2    4.41    2.08
  -3  -3  -2    2.56    1.53
  -3  -3  -1    6.50    2.20
  -3  -3  -1    8.85    1.53
  -1  -1 -10   39.60    3.78
  -2  -5  -6  282.43   21.80
   2  -4  -5    2.18    1.57
  -2   4   5   -1.27    5.69
  -1  -4   6   14.17    2.19
   1   4  -6   17.02    1.76
   1   4  -6   12.38    1.68
  -3   0   3   29.32    4.91
  -3   0   3   20.50    1.87
  -2  -4   4   33.97    2.86
  -2  -4   4   23.12    2.23
   1   1  -9   -0.28    1.39
   1   1  -9   -1.28    0.99
  -3  -2   2    9.76    3.64
  -3  -2   2    7.03    0.94
  -1   6   2    2.98    3.74
   1  -6  -2   -1.60    2.29
  -3  -3  -3    0.33    1.38
  -3  -3  -3   -0.89    1.93
   1  -5  -7    3.60    0.91
   1  -5  -7    1.80    1.58
   3   3   0   58.36    5.62
  -3  -3   0   61.62    4.82
  -3  -3   0   56.26    5.33
  -3   0  -4    5.43    2.67
  -3   0  -4    3.28    1.84
   1  -6  -3   -0.76    2.04
  -1   6   3   -3.65    4.66
  -2   3  -5    4.93    2.07
  -2   3  -5    3.69    2.14
  -2   3  -5    5.60    1.96
   3   1  -3    5.02    1.49
  -3  -1   3    2.19    3.99
  -3  -1   3    4.32    0.63
   0  -6   2  102.81    9.16
   0   6  -2  118.15    8.90
   1  -6  -1   12.78    2.38
   1  -6  -1   12.95    2.57
  -1   6   1   12.12    3.78
  -1  -3 -10   20.37    2.36
   2   5  -2   14.50    3.39
  -2  -5   2    7.65    1.47
  -3   1  -3    0.96    2.88
  -3   1  -3    4.67    1.77
   0   2  -9    7.59    2.00
   0   2  -9    7.40    1.53
   0   3  -8    4.41    1.69
   0   3  -8    3.10    1.34
  -3   1   3  752.93   65.96
  -3   1   3  870.50   65.58
  -2   4  -3    3.58    1.77
  -2   4  -3   -0.05    1.86
  -2   4  -3   -1.35    2.61
   1  -6  -4    1.01    2.03
  -1   6   4    3.22    4.31
  -3  -3  -4   20.43    2.15
   2  -3  -7   -0.72    1.09
   2  -3  -7   -0.15    1.11
   2  -3  -7    2.68    1.73
  -3  -1  -5    0.96    2.31
  -3  -1  -5    0.24    1.72
  -2  -4  -8  411.32   29.35
  -2  -4  -8  353.64   29.33
  -3  -2  -5    0.74    1.40
   0  -5   5   23.80    2.84
   0   5  -5   29.14    2.80
   0   5  -5   28.74    2.38
   3   3  -1   23.34    3.57
  -3  -3   1   20.00    1.87
  -3  -3   1   22.79    3.13
  -3   2   0   25.62    2.56
  -3   2   0   24.49    4.30
  -1   6   0    3.90    3.08
   1  -6   0    2.02    2.11
   1  -6   0    2.12    2.19
   0  -6  -7   -1.16    1.78
  -3   2   1   -0.22    3.78
  -3   2   1    0.02    1.44
   2  -1  -8   58.83    4.97
   2  -1  -8   72.42    5.26
  -1  -6   2   31.70    3.11
  -1   4  -6  361.44   28.12
  -1   4  -6  379.10   28.22
  -1   0 -10   30.08    3.27
  -2  -2  -9   62.95    5.41
  -2  -2  -9   60.94    5.37
  -1   5  -4   26.37    2.46
  -1   5  -4   20.76    2.36
  -1   5  -4   22.17    1.82
   1  -5   4   17.85    2.80
   1  -5   4   15.05    2.50
  -1   5  -4   25.14    2.55
  -1  -6  -7   28.33    3.11
  -1  -6  -7   34.45    3.11
   2   0  -8   -0.61    2.00
   2   0  -8   -0.30    1.23
  -3   2  -1    0.09    3.53
  -3   2  -1    3.26    1.54
   1  -1 -10  121.33    9.68
   1  -1 -10  118.95    9.80
   1  -1 -10  137.46    9.78
   2   3  -6   -0.42    0.69
   2   3  -6    1.14    1.47
   2   3  -6    1.30    1.24
   2   2  -7  100.64    8.57
   2   2  -7  117.04    8.73
   2   2  -7  116.51    8.61
   0  -5  -9    1.17    1.67
  -3   2   2   18.31    5.12
  -3   2   2   23.72    2.21
  -3   0   4   19.57    4.73
   3   0  -4   11.30    1.86
   3   0  -4   17.40    2.30
   3   2  -3   -1.30    1.45
  -3  -2   3    0.25    0.53
  -3  -2   3    5.20    3.27
   3   2  -3    1.55    2.83
  -2  -1  -9   19.62    2.96
  -2  -1  -9   19.71    2.87
   0  -4 -10   62.09    5.04
   1  -2 -10    9.45    1.84
   1  -2 -10   11.77    1.43
   1  -2 -10   12.56    1.69
  -2  -5  -7   84.22    7.26
  -2  -5  -7   97.37    7.27
   2  -4  -6    3.33    2.09
   2  -4  -6    4.69    1.02
   2  -4  -6    1.59    1.28
   0   1 -10   61.26    5.13
   1  -6  -5   -0.07    0.51
   1  -6  -5   -0.92    1.88
  -2   2  -7    6.20    2.53
  -2   2  -7   10.05    2.28
  -2  -6  -3  134.46   10.57
   0   4  -7   16.32    1.93
   0   4  -7   13.39    1.74
  -2   1  -8   85.94    6.85
  -2   1  -8   79.79    6.88
  -2  -6  -2  335.83   25.86
   1  -4  -9   38.06    3.23
   1  -4  -9   37.24    3.49
   1  -4  -9   40.36    3.41
   2  -2  -8  150.97   11.70
   2  -2  -8  141.75   11.62
   2  -2  -8  156.30   11.59
   2  -2  -8  150.56   11.78
  -3   0  -5   84.07    6.73
  -3   0  -5   80.03    6.88
  -1  -5  -9   16.62    2.18
  -1  -5  -9   13.90    2.16
   2  -5  -2   23.93    2.45
  -2   5   2   15.01    2.33
  -2   5   2   24.80    4.90
  -2  -3  -9   77.76    6.24
  -2  -3  -9   72.22    6.27
  -2   5   1   58.07    4.80
   2  -5  -1   52.90    4.78
  -2   5   1   64.41    6.03
   3   1  -4   25.44    2.57
   3   1  -4   32.21    2.99
  -3  -1   4   22.33    4.77
  -3   1  -4  164.07   13.28
  -3   1  -4  170.28   13.11
  -3  -3  -5    3.66    1.64
  -1   6  -1   48.91    4.54
   1  -6   1   50.09    4.51
   1  -6   1   47.96    4.39
  -3   2  -2    2.37    2.86
  -3   2  -2    0.44    1.75
  -3   1   4   63.61    7.10
  -3   1   4   59.34    4.73
  -2  -6  -4    4.74    1.99
  -1  -4 -10   27.81    2.73
  -1  -4 -10   24.77    2.72
   1   5  -5    1.47    1.40
   1   5  -5    2.92    1.42
  -1  -5   5    3.66    1.34
  -2  -6  -1  102.31    8.19
   2   6   1  111.71    8.83
   1   0 -10    6.56    1.90
   1   0 -10    6.85    1.57
   1   0 -10    6.33    1.15
   3   3  -2    3.50    3.25
   3   3  -2    1.49    1.37
  -3  -3   2    1.37    0.86
  -3  -3   2    2.80    2.52
   0  -6   3    3.12    2.05
  -2   5   3    6.70    5.05
   2  -5  -3    1.81    1.84
   3   4   2   11.64    3.50
  -3  -4  -2   11.80    1.77
  -2  -5   3   53.05    4.36
   2   5  -3   57.15    5.45
  -3   2   3  631.26   48.79
  -3   2   3  675.85   49.28
   1   3  -8    3.00    1.37
   1   3  -8    3.03    1.51
  -2   5   0   26.50    2.68
   2  -5   0   25.59    2.81
  -2   5   0   25.15    2.65
   2  -5   0   28.36    2.96
  -2   5   0   25.67    4.27
   3   4   1   -2.91    3.33
  -3  -4  -1   -0.22    1.35
  -3  -4  -1   -0.88    1.77
   1  -5  -8    3.37    2.08
   1  -5  -8    2.57    1.60
   1  -5  -8    4.27    1.05
   3   4   3   46.44    4.66
  -3  -4  -3   38.32    3.47
  -2  -4   5    3.54    2.55
   2   4  -5    5.45    2.93
   2   4  -5    3.03    1.08
  -2  -4   5    3.31    1.04
   2   4  -5    2.57    1.35
   0  -2 -11   32.24    3.13
   0  -2 -11   32.49    2.92
  -1   2  -9   17.29    2.61
   2   1  -8    4.81    1.98
   2   1  -8    2.05    1.18
   2   1  -8    3.33    1.28
  -2   4  -4   26.93    2.86
  -2   4  -4   24.23    2.82
  -2   4  -4   25.88    3.10
   1   2  -9   62.06    5.11
   1   2  -9   65.45    5.20
   1   2  -9   67.79    5.34
   0  -1 -11   14.01    2.02
   0  -1 -11   15.20    2.11
  -3  -2  -6   34.29    3.30
  -3  -2  -6   35.33    3.11
   0   7   3    2.49    3.03
   0  -7  -3    2.01    1.93
   0  -7  -3   -0.18    2.03
  -2   3  -6   59.70    5.68
  -2   3  -6   73.58    5.75
  -2   3  -6   67.87    5.61
  -3  -1  -6    1.24    1.70
  -3  -1  -6    0.58    1.80
   1  -3 -10    4.70    1.39
   1  -3 -10    2.81    1.67
   1  -3 -10    5.30    1.43
   0  -7  -2    4.73    2.23
   0   7   2    2.52    2.72
   0  -7  -2    4.96    2.21
  -1   3  -8   16.48    2.26
  -1   3  -8   14.55    2.41
  -2   0  -9  664.50   49.78
  -2   0  -9  632.03   49.76
  -2  -6  -5  153.51   11.94
  -2  -6  -5  151.29   12.00
   2  -5  -4    7.69    1.98
  -2   5   4   16.13    5.53
  -3  -4   0    0.59    1.15
   3   4   0    2.80    3.33
  -3  -4   0    3.06    1.74
   2   6   0   25.74    3.97
  -2  -6   0   25.59    2.51
  -1  -6   3  293.56   22.65
  -1  -7  -3   12.52    2.12
  -1  -7  -3   19.15    2.30
   1  -6  -6    4.33    1.85
   1  -6  -6    4.76    0.75
  -3  -4  -4   10.58    1.69
   3   4   4   11.00    3.54
   0  -7  -4   15.61    2.51
   0  -7  -4   20.80    2.42
   0  -6  -8   67.84    4.75
   0  -6  -8   43.92    4.83
  -1  -7  -2   65.79    5.43
  -1  -7  -2   55.72    5.52
   1   7   2   72.80    5.33
  -3   2  -3   10.90    1.97
  -3   2  -3   14.28    3.16
   1   4  -7    2.42    1.42
   1   4  -7    1.05    1.47
  -2   5  -1   -0.08    1.77
   2  -5   1   -0.65    2.16
   2  -5   1   -2.12    2.09
  -2   5  -1    0.04    2.92
  -2   5  -1   -1.11    1.69
   0   7   1   10.48    2.39
   0  -7  -1    4.60    2.27
   0  -7  -1    7.13    2.24
   0  -3 -11   16.37    2.02
   0  -3 -11   16.88    2.24
  -1  -7  -4   64.42    5.79
  -1  -7  -4   78.74    5.90
  -1   1 -10  386.12   29.76
  -1  -6  -8    4.29    1.84
  -1  -6  -8    2.67    1.76
  -3  -2   4   -3.59    3.22
   3   2  -4    1.99    2.85
   3   2  -4    3.06    1.37
   3   2  -4    4.09    1.76
  -1  -2 -11    6.32    2.18
   3   0  -5   25.94    2.93
   3   0  -5   26.25    2.46
  -3   0   5   22.16    4.85
   2  -3  -8   46.92    3.93
   2  -3  -8   54.45    4.24
   2  -3  -8   47.72    3.91
   2  -3  -8   49.50    4.32
  -1   6  -2  103.17    8.19
  -1   6  -2  108.11    8.27
   1  -6   2   97.21    8.29
  -1   6  -2  103.79    8.29
   1  -6   2  104.81    8.32
  -2  -4  -9  132.35   10.93
  -2  -4  -9  147.09   10.95
  -3  -3  -6    5.83    1.62
  -3  -3  -6   10.54    1.77
  -3   2   4   99.23    7.76
  -3   2   4  106.10    9.77
  -1  -7  -1  677.33   52.33
  -1  -7  -1  686.80   52.34
   2  -4  -7    7.53    1.04
   2  -4  -7    5.39    1.48
   2  -4  -7    6.63    1.97
  -2  -5  -8  100.73    7.77
  -2  -5  -8   93.44    7.78
  -3   1  -5   11.82    2.22
  -3   1  -5    7.36    2.52
  -3   1  -5    9.03    2.14
  -1   5  -5   29.50    2.22
   1  -5   5   17.13    2.99
  -1   5  -5   27.21    2.72
   1  -5   5   19.32    2.91
  -1   5  -5   25.93    2.83
  -3  -3   3    9.72    1.14
   3   3  -3   18.58    1.67
  -3  -3   3   16.10    2.61
   3   3  -3   15.63    3.31
   0  -7  -5    0.72    1.80
   0  -7  -5    0.03    1.82
  -1  -1 -11    2.67    2.17
  -1  -1 -11    2.66    2.21
   0   0 -11  457.86   33.68
   0   0 -11  409.55   33.74
  -3   0  -6  197.06   15.10
  -3   0  -6  187.26   15.10
  -3   0  -6  199.29   15.21
   3  -1  -5   30.12    3.04
  -3   1   5   28.19    5.54
   3  -1  -5   23.85    2.62
  -3   1   5   26.08    2.15
   0   5  -6  108.27    8.85
   0  -5   6  101.75    9.06
  -3  -4   1    1.01    1.06
   3   4  -1    4.20    1.39
   3   4  -1    2.37    3.55
  -3  -4   1    5.04    1.68
  -1  -7  -5  836.24   63.72
  -1  -7  -5  824.64   63.70
   1   1 -10    5.58    2.00
   1   1 -10    4.43    1.11
   1   1 -10    2.52    1.48
  -2  -6  -6   -0.96    2.04
  -2  -6  -6   -3.77    1.93
  -1  -3 -11   16.72    2.33
  -1  -3 -11   16.91    2.30
  -3   3   1   35.13    5.10
  -3   3   1   27.67    2.58
   3   1  -5    0.47    1.40
   3   1  -5    1.62    1.88
  -3  -1   5    2.55    3.74
  -3  -4  -5   18.83    2.20
  -2   5   5   -5.31    6.39
   2  -5  -5    0.87    1.57
   0  -7   0 1048.32   77.65
   0   7   0  977.55   77.58
   0  -7   0 1041.81   77.66
  -3   3   0    6.64    4.01
  -3   3   0   13.02    1.90
   2   6  -1    9.52    3.41
  -2  -6   1   14.74    1.82
  -1   4  -7   20.93    2.01
  -1   4  -7   23.64    2.67
  -1   4  -7   18.82    2.50
  -3   3   2    0.66    1.24
  -3   3   2   -1.65    5.06
   2  -1  -9   43.39    3.24
   2  -1  -9   33.84    3.21
   2  -1  -9   38.40    3.58
   2  -1  -9   37.20    3.32
   0   3  -9    9.28    1.66
   0   3  -9   14.80    1.94
  -2   5  -2   19.67    2.73
  -2   5  -2   21.15    2.48
  -2   5  -2   27.01    3.49
   2  -5   2   26.44    3.00
   2  -5   2   27.27    2.86
   0   6  -4  366.98   27.02
   0  -6   4  346.79   27.06
   0   6  -4  353.28   27.04
   0  -6   4  333.66   27.05
   0  -5 -10   12.54    1.75
   0  -5 -10   11.34    1.89
   2   3  -7   64.85    5.25
  -2  -2 -10   87.31    7.19
  -2  -2 -10   85.86    7.24
  -1  -7   0   77.93    6.62
  -1  -7   0   85.26    6.60
   2   5  -4    6.97    3.37
  -2  -5   4    6.40    1.29
   2   5  -4    4.93    1.37
  -3   3  -1    8.59    1.81
  -3   3  -1   10.89    3.62
   0   2 -10    0.04    1.51
   0   2 -10    3.07    1.67
  -3   2  -4    6.69    2.05
  -3   2  -4    7.41    2.72
  -3   2  -4    7.43    2.04
   1  -6  -7   43.11    3.87
   1  -6  -7   51.21    4.11
   1  -6  -7   42.83    3.48
  -3  -2  -7   -0.41    1.82
  -3  -2  -7    1.38    1.63
   2   0  -9   15.04    2.01
   2   0  -9   12.75    2.44
   2   0  -9   12.87    1.66
   2   0  -9   14.98    1.79
  -1  -5 -10   32.53    2.94
  -1  -5 -10   28.56    3.00
   2   2  -8   13.52    1.63
   2   2  -8    7.81    1.59
  -2   2  -8   83.51    7.17
  -2   2  -8   89.34    7.14
  -2   4  -5    1.92    1.98
  -2   4  -5    1.91    2.07
  -2   4  -5    0.24    2.01
   0  -7  -6    5.30    1.99
   0  -7  -6    2.97    1.91
   2  -2  -9    1.19    1.12
   2  -2  -9    3.73    2.05
   2  -2  -9    1.75    1.73
   2  -2  -9    0.14    0.81
   1  -4 -10   81.38    6.90
   1  -4 -10   84.87    6.88
   1  -4 -10   91.10    6.81
  -3  -1  -7   28.05    2.79
  -3  -1  -7   25.04    2.98
  -1  -7  -6  312.29   22.79
  -1  -7  -6  278.87   22.76
  -2  -1 -10 1436.29  112.94
  -2  -1 -10 1505.31  112.93
  -3   3   3   29.46    5.63
  -3   3   3   29.35    2.61
   1  -5  -9   16.11    2.21
   1  -5  -9   21.36    1.91
   1  -5  -9   21.02    2.55
  -2  -3 -10    8.20    2.23
  -2  -3 -10    7.26    2.43
   0  -4 -11   -1.16    1.51
   0  -4 -11   -1.47    1.47
  -1  -5   6    9.18    1.70
   1   5  -6    9.80    1.45
   1   5  -6    9.86    1.59
  -2   1  -9 1330.38  102.18
  -2   1  -9 1334.63  102.20
  -1   0 -11  142.70   11.65
  -1   0 -11  152.53   11.65
  -3   2   5  529.80   42.68
   3  -2  -5  538.33   42.19
   3  -2  -5  561.24   42.25
  -3   2   5  552.36   42.12
   0   4  -8   76.22    6.03
   0   4  -8   72.81    5.85
  -3  -4   2   -0.67    0.96
  -3  -4   2    0.39    1.74
   3   4  -2    0.71    3.19
   3   4  -2    1.35    1.45
  -1   6  -3   -0.15    1.77
   1  -6   3    0.68    2.21
  -1   6  -3    1.62    1.63
  -1   6  -3    2.51    1.80
   1  -6   3    2.63    1.92
   2   4  -6   47.37    3.64
   2   4  -6   38.42    4.40
  -2  -4   6   39.09    4.46
  -1  -6   4  167.38   13.02
   0  -7   1   86.55    6.69
   0  -7   1   73.85    6.76
   0   7  -1   80.96    6.32
   1  -1 -11   -0.27    1.11
   1  -1 -11    1.58    1.61
   1  -1 -11    1.09    1.71
  -3  -4  -6   44.31    4.10
  -3  -4  -6   53.84    4.13
   1  -2 -11  149.67   11.33
   1  -2 -11  146.84   11.26
   1  -2 -11  137.91   11.36
  -3   3  -2    8.16    2.00
  -3   3  -2   10.88    1.93
  -3   3  -2    9.97    3.29
  -3  -3  -7   32.74    3.02
  -3  -3  -7   27.53    2.93
  -2  -6  -7  285.92   23.26
  -2  -6  -7  316.57   23.26
   0  -6  -9   73.44    6.18
   0  -6  -9   77.02    6.13
   0  -6  -9   77.12    6.15
  -1  -4 -11   15.99    2.09
  -1  -4 -11   13.61    2.13
  -3  -2   5    0.63    3.46
   3   2  -5    4.85    1.47
   3   2  -5    7.19    2.83
  -2   5   6   -3.96    5.53
   2  -5  -6    1.08    1.58
  -2   3  -7   10.92    2.56
  -2   3  -7    9.87    2.39
   3   5   2   13.83    3.75
  -3  -5  -2   12.58    1.81
  -1  -6  -9   -1.05    1.87
  -1  -6  -9   -1.65    1.66
  -3  -5  -3   -1.09    1.60
   3   5   3    0.69    3.27
   2   6  -2   -0.63    3.60
  -2  -6   2    3.28    1.39
  -3  -3   4    1.08    3.16
   3   3  -4    3.24    2.75
   3   3  -4    0.02    1.46
   3   3  -4    0.47    1.88
  -3   0   6   16.94    5.28
   3   0  -6   18.69    2.14
   3   0  -6   24.92    2.64
  -1  -7   1  253.35   21.75
  -1  -7   1  312.36   21.76
  -3   1  -6    1.31    2.12
  -3   1  -6   -0.08    2.03
  -3   1  -6    1.07    2.41
   0   1 -11   76.97    6.25
   3   5   1    9.25    3.62
  -3  -5  -1   11.97    1.77
  -3   1   6   49.08    6.37
   3  -1  -6   42.93    3.67
   3  -1  -6   42.57    4.05
  -2   5  -3   33.12    2.51
  -2   5  -3   34.32    3.18
  -2   5  -3   24.72    3.09
  -2   5  -3   30.55    3.54
   2  -5   3   33.86    3.34
   2  -5   3   21.32    3.37
  -3   3   4    0.53    5.64
  -3   3   4    0.72    1.18
   2  -4  -8   -0.22    2.02
   2  -4  -8   -1.05    1.27
   2  -4  -8    0.28    1.07
   2  -4  -8   -0.61    1.86
  -2  -5  -9    7.37    1.91
  -2  -5  -9   10.60    2.02
   2   1  -9    5.47    1.51
   2   1  -9    2.34    1.27
   2   1  -9    4.38    1.81
  -3   0  -7  105.03    7.70
  -3   0  -7   86.08    7.64
   1   3  -9   41.69    3.29
   1   3  -9   32.98    3.24
  -3  -5  -4  109.13    8.39
   3   5   4   88.99    8.91
  -3  -5  -4  107.55    8.37
   1   0 -11    9.90    2.17
   1   0 -11    9.79    1.70
   1   0 -11    9.63    1.33
   1  -7  -3    7.18    2.35
   1  -7  -3    7.84    2.42
  -1   7   3    6.32    4.15
   0  -7  -7    0.77    1.84
   0  -7  -7    2.41    1.78
   1  -7  -2    3.69    2.34
  -1   7   2   -4.15    3.68
   1  -7  -2   -0.23    2.52
  -2   0 -10  134.61   10.44
  -2   0 -10  127.08   10.44
  -1  -7  -7   -0.68    2.22
  -1  -7  -7    0.03    2.02
   2  -3  -9   11.67    1.36
   2  -3  -9   11.57    1.82
   2  -3  -9   11.05    2.08
   2  -3  -9    8.88    1.43
  -1   2 -10   19.87    2.61
  -1   2 -10   24.84    2.71
   1  -3 -11    1.19    1.72
   1  -3 -11   -0.92    1.40
   1  -3 -11    3.66    1.48
   3   1  -6   51.73    4.21
   3   1  -6   44.64    4.83
   3   1  -6   59.03    4.42
  -1   3  -9   11.33    2.21
  -1   3  -9   14.56    2.29
  -2  -4 -10   40.03    3.68
  -2  -4 -10   36.97    3.68
  -3   2  -5    0.70    1.92
  -3   2  -5    1.87    2.04
  -3   2  -5    0.51    2.37
  -1   5  -6   12.63    2.12
  -1   5  -6   11.65    2.11
  -1   5  -6   14.39    1.39
   0  -2 -12  138.21   11.35
   0  -2 -12  155.76   11.42
   1   2 -10    2.52    1.61
   1   2 -10    1.35    1.96
   1   2 -10    2.84    1.15
  -3  -5   0   23.16    2.40
   3   5   0   26.28    4.01
   3   5   0   27.12    2.41
  -3   3  -3    3.78    3.10
  -3   3  -3    5.53    1.75
  -3   3  -3    6.37    1.91
  -1   7   4   13.67    4.50
   1  -7  -4   11.34    2.36
   1  -7  -4    9.71    2.52
   1   4  -8   42.70    3.56
   1   4  -8   40.42    3.51
   1  -7  -1    3.31    2.43
  -1   7   1    5.66    2.98
   1  -7  -1    4.56    2.54
   1  -6  -8    0.44    0.93
   1  -6  -8   -0.74    2.28
   1  -6  -8    1.97    1.59
   1  -6  -8    0.74    1.65
   0  -7   2  223.13   17.83
   0  -7   2  235.06   17.84
   0  -1 -12  258.48   19.63
   0  -1 -12  247.46   19.72
  -3  -4   3   -0.54    1.57
   3   4  -3   -1.15    3.33
  -3  -4   3    0.82    0.83
   3   4  -3    2.55    1.31
   3   5   5   63.88    5.90
  -3  -5  -5   67.29    5.18
  -3  -5  -5   58.26    5.23
   0   6  -5    7.85    1.71
   0   6  -5    7.80    1.73
   0  -6   5    7.16    1.97
   0   6  -5    6.45    1.09
   0  -6   5    4.57    1.89
   0   5  -7    8.49    1.60
   0   5  -7    7.78    1.29
   0   5  -7    7.15    1.82
   2   5  -5   15.69    3.23
   2   5  -5    9.76    1.39
  -2  -5   5   10.62    1.44
  -2  -7  -3  292.56   20.65
  -2  -7  -3  236.68   20.62
   2   7   3  286.64   20.92
  -3  -2  -8   16.20    2.12
  -3  -2  -8   11.82    2.45
  -3  -4  -7    6.79    1.68
  -3  -4  -7    9.72    1.64
  -3   2   6  264.47   19.74
   3  -2  -6  243.71   19.85
  -3   2   6  253.39   20.74
   3  -2  -6  249.81   19.91
   0  -3 -12    2.73    1.48
   0  -3 -12    2.61    1.83
  -2  -7  -2    1.18    1.70
   2   7   2    1.27    3.34
  -2  -7  -2    0.12    1.81
  -2   6   2   -1.05    4.44
   2  -6  -2    1.22    2.11
  -2   6   2    2.11    1.73
  -2   6   2   -0.22    1.83
   2  -6  -2   -0.82    1.93
   2   7   4  424.97   34.46
  -2  -7  -4  461.38   34.35
  -2  -7  -4  443.60   34.34
  -2  -6  -8   27.78    3.03
  -2  -6  -8   35.96    3.12
   2  -5  -7   10.32    2.05
   2  -5  -7    6.90    1.72
   2  -5  -7   10.09    1.34
  -2   4  -6    0.32    1.99
  -2   4  -6    1.94    2.20
  -2   4  -6    2.74    2.04
  -1   1 -11    0.54    2.06
  -1   1 -11    0.36    2.10
  -1   6  -4   47.11    3.89
   1  -6   4   36.27    3.96
   1  -6   4   37.64    3.93
  -1   6  -4   47.84    3.68
  -1   6  -4   40.90    3.74
  -1  -7   2   92.72    7.44
  -1  -7   2   91.66    7.44
   1  -7  -5    5.73    2.09
   1  -7  -5    4.95    2.21
  -1   7   5    7.66    4.84
  -1  -2 -12  390.68   31.85
  -1  -2 -12  428.14   31.85
  -1  -2 -12  420.68   31.85
  -3   3   5   49.54    6.20
  -3   3   5   32.48    2.76
   2  -6  -3   34.57    3.63
  -2   6   3   34.89    5.92
   2  -6  -3   41.58    3.64
   1  -7   0  109.11    9.43
   1  -7   0  128.78    9.41
  -1   7   0  111.25    9.38
  -2   6   1    3.53    1.65
  -2   6   1    5.50    4.10
   2  -6  -1    3.17    2.02
   2  -6  -1    6.53    2.07
  -2   6   1    1.42    1.96
  -3  -1  -8   95.20    7.97
  -3  -1  -8  102.09    8.01
  -1   4  -8   10.40    1.41
  -1   4  -8   15.46    2.27
  -1   4  -8   12.95    2.09
   2   6  -3    8.96    1.41
   2   6  -3   11.10    3.50
  -2  -6   3    9.22    1.60
   3   5  -1    2.56    3.06
   3   5  -1    4.95    1.44
  -3  -5   1    2.28    1.12
  -3  -3  -8   96.23    7.27
  -3  -3  -8   84.30    7.30
   0  -5 -11    3.61    1.67
   0  -5 -11   -0.44    1.49
   0  -5 -11    0.67    1.63
  -2  -7  -1   15.74    1.96
  -2  -7  -1    9.40    1.85
   2   7   1   17.56    3.92
  -3   4   1   79.54    6.60
  -3   4   1   89.84    7.95
  -3   4   1   84.57    6.58
  -1  -3 -12   65.00    5.30
  -1  -3 -12   61.18    5.33
  -1  -3 -12   63.06    5.36
  -2  -7  -5   30.33    3.06
   2   7   5   21.68    4.04
  -2  -7  -5   25.63    3.15
   2   3  -8   20.56    3.41
   2   3  -8   25.47    2.70
   2   3  -8   26.77    2.54
   2  -1 -10    1.71    1.27
   2  -1 -10    2.88    1.75
   2  -1 -10    1.61    1.29
   2  -1 -10    4.57    2.27
  -1  -6   5  171.60   13.31
   1   6  -5  170.91   13.30
   1  -5 -10    6.48    1.15
   1  -5 -10    4.42    1.52
   1  -5 -10    4.17    1.91
  -2   5  -4   29.01    3.07
  -2   5  -4   30.29    3.05
  -2   5  -4   31.11    3.31
  -1  -1 -12  234.89   19.07
  -1  -1 -12  251.62   19.11
  -1  -1 -12  252.11   19.09
  -1  -5 -11    3.67    1.78
  -1  -5 -11    3.29    1.77
  -3   4   2   26.99    2.59
  -3   4   2   28.01    5.66
   3   3  -5    6.57    2.00
   3   3  -5    2.18    2.99
  -3  -3   5    4.86    3.43
   3   3  -5    7.50    1.55
  -2   6   4    2.57    5.27
   2  -6  -4    7.83    2.16
   2  -6  -4    9.54    2.01
  -3   4   0   30.23    2.89
  -3   4   0   31.43    4.68
  -3   4   0   32.06    2.92
   2  -6   0   51.33    4.74
  -2   6   0   60.92    5.50
  -2   6   0   49.19    4.68
  -2   6   0   54.70    4.56
   2  -6   0   55.01    4.74
  -3  -2   6   10.75    3.91
   3   2  -6    4.58    2.05
   3   2  -6    8.38    2.82
   3   2  -6    3.77    1.42
  -2  -2 -11    7.59    2.62
  -2  -2 -11    5.05    2.74
   1   1 -11   58.43    4.76
   1   1 -11   58.40    5.12
   1   1 -11   63.96    4.96
  -1  -7  -8  677.57   50.23
  -1  -7  -8  632.53   50.21
   0  -7  -8   55.72    4.83
   0  -7  -8   56.57    4.83
   0  -7  -8   57.10    4.76
   0   0 -12   38.06    3.58
   0   0 -12   45.20    3.93
   3   5   6    4.43    2.95
  -3  -5  -6    4.39    1.58
  -3  -5  -6    4.44    1.82
  -2   2  -9    9.05    2.25
  -2   2  -9   10.14    2.46
   0  -6 -10   27.67    2.84
   0  -6 -10   28.15    2.89
   0  -6 -10   31.08    2.95
  -3   1  -7    4.63    2.24
  -3   1  -7    7.06    2.34
  -3   3  -4   12.30    2.76
  -3   3  -4   11.69    2.31
  -3   3  -4   13.01    2.15
   1   5  -7  156.08   11.86
   1   5  -7  149.42   11.84
   2  -2 -10    1.59    1.18
   2  -2 -10    0.12    0.68
   2  -2 -10    0.15    1.56
   2  -2 -10    1.88    2.07
   2  -2 -10    0.22    1.05
   3   0  -7   95.13    7.81
   3   0  -7  106.40    7.62
   3   0  -7   85.98    7.66
  -3   0   7   98.55    9.04
  -1  -6 -10    7.15    1.68
  -1  -6 -10    7.70    1.81
   1  -4 -11    6.89    1.60
   1  -4 -11    7.83    1.36
   1  -4 -11    5.86    1.68
   2   2  -9   54.46    4.53
   2   2  -9   56.26    4.70
   2   2  -9   54.46    4.50
   2   4  -7   41.89    3.40
   2   4  -7   38.75    3.12
   2   4  -7   36.72    4.14
   3  -1  -7   59.21    5.16
  -3   1   7   73.04    7.47
   3  -1  -7   62.41    5.08
   3  -1  -7   65.32    5.32
   0   3 -10   10.06    1.85
   0   3 -10    7.66    1.54
   2   0 -10    1.70    1.34
   2   0 -10    1.81    1.39
   2   0 -10    0.39    1.82
  -2  -3 -11  355.28   27.51
  -2  -3 -11  356.00   27.53
   3  -4  -3   -0.08    2.14
  -3   4   3   -5.42    5.15
  -3   4   3   -0.82    1.20
  -1   7   6   -1.57    5.51
   1  -7  -6    1.10    0.45
   1  -7  -6    1.64    2.00
   1  -7  -6    0.85    1.94
   1  -7   1   25.75    3.39
  -1   7  -1   24.10    3.03
  -1   7  -1   30.16    3.06
   1  -7   1   28.05    3.24
  -3   4  -1   16.47    2.07
  -3   4  -1   14.79    2.10
  -3   4  -1   19.65    3.57
  -2  -1 -11   66.77    5.92
  -2  -1 -11   67.73    5.85
  -2   1 -10   40.55    3.99
  -2   1 -10   39.00    4.03
  -3   2  -6  148.00   10.87
  -3   2  -6  115.67   10.90
  -3   2  -6  148.70   10.93
  -2  -7   0   51.86    4.45
  -2  -7   0   53.37    4.43
   2   7   0   60.58    5.64
  -2   3  -8  135.05   10.04
  -2   3  -8  116.87   10.05
  -3   0  -8  131.51   10.69
  -3   0  -8  138.81   10.72
   0  -4 -12   13.58    1.90
   0  -4 -12   14.61    1.94
   0  -4 -12   13.92    1.85
   2  -4  -9   21.92    2.46
   2  -4  -9   16.61    2.41
   2  -4  -9   14.00    1.79
   2  -4  -9   16.75    1.65
   0   7  -3   -0.21    1.86
   0  -7   3   -0.26    2.07
   0  -7   3    0.36    2.31
  -2  -7  -6  159.42   13.42
  -2  -7  -6  185.49   13.46
  -2  -5 -10    5.38    1.82
  -2  -5 -10    4.47    2.00
   0   2 -11    9.11    1.68
   0   2 -11    6.60    1.82
   3   4  -4   -0.04    1.32
   3   4  -4    1.20    3.26
   3   4  -4    1.31    2.03
  -3  -4   4    1.61    2.06
  -3  -4   4    0.20    0.64
   2  -6  -5    2.72    1.89
   2  -6  -5   -0.95    1.95
  -2   6   5   -0.08    5.05
   0   4  -9   60.62    5.01
   0   4  -9   63.12    5.22
   0   4  -9   64.28    5.15
   2  -6   1   -4.26    2.12
  -2   6  -1   -0.62    3.16
   2  -6   1   -2.68    2.50
  -2   6  -1   -2.24    1.93
  -2   6  -1   -0.95    1.88
   1  -6  -9    4.44    2.12
   1  -6  -9    3.03    1.73
   1  -6  -9    3.21    0.98
   1  -6  -9    3.89    1.59
   3   5  -2    2.05    1.35
   3   5  -2    1.82    3.34
  -3  -5   2   -0.20    1.02
  -3  -1   7    2.31    3.64
   3   1  -7    1.78    2.53
   3   1  -7    3.87    1.33
   3   1  -7    2.87    2.00
  -1  -4 -12   16.43    2.08
  -1  -4 -12   10.90    2.11
  -1  -4 -12   12.30    1.97
  -3  -4  -8   24.61    2.39
  -3  -4  -8   18.00    2.37
   3  -3  -6   79.70    5.85
   3  -3  -6   87.30    5.76
  -3   3   6   62.64    5.40
  -3   3   6   64.13    7.76
   3  -4  -4    2.53    1.89
  -3   4   4    4.63    1.19
  -3   4   4    2.99    5.83
  -1  -7   3  350.44   27.22
  -1  -7   3  354.75   27.19
  -1   0 -12   62.21    5.39
  -1   0 -12   63.41    5.37
   0  -8  -3  123.29    9.46
   0  -8  -3  109.68    9.44
   0   8   3  125.48    9.70
   3  -2  -7  424.86   29.46
   3  -2  -7  405.25   29.42
  -3   2   7  451.99   30.20
  -3   2   7  371.71   29.26
  -1  -8  -3  115.41    9.50
   1   8   3  129.81    9.44
  -1  -8  -3  112.92    9.51
   1  -2 -12    1.41    1.76
   1  -2 -12    1.61    1.10
   1  -2 -12    1.04    1.41
  -2  -6  -9   94.16    7.45
  -2  -6  -9   91.59    7.43
   2  -5  -8    1.93    2.46
   2  -5  -8    0.44    0.93
   2  -5  -8   -1.62    1.80
   2  -5  -8    0.78    1.46
  -1  -8  -4  106.01    7.71
   1   8   4   81.36    7.73
  -1  -8  -4   95.52    7.68
   0  -8  -4  167.64   12.83
   0   8   4  151.82   13.13
   0  -8  -4  164.23   12.82
   1  -1 -12   76.92    6.01
   1  -1 -12   72.76    5.82
   1  -1 -12   73.41    6.04
   2  -3 -10   27.02    2.49
   2  -3 -10   30.86    3.19
   2  -3 -10   29.58    2.59
   2  -3 -10   35.17    2.89
  -1   5  -7   -0.33    1.83
  -1   5  -7    0.21    1.75
  -1   5  -7    1.00    0.95
  -3   4  -2    3.85    1.91
  -3   4  -2    3.42    3.21
  -3   4  -2    2.97    1.80
   0  -8  -2   49.80    5.07
   0  -8  -2   58.11    4.92
   0   8   2   63.54    5.09
  -3  -5  -7   12.56    1.93
   3   5   7   17.93    3.23
  -3  -5  -7   14.28    2.04
  -1  -8  -2   77.69    6.26
  -1  -8  -2   76.34    6.25
  -2  -4 -11   60.55    5.15
  -2  -4 -11   58.60    5.17
  -3  -6  -3  145.15   11.65
  -3  -6  -3  153.20   11.64
   3   6   3  146.04   12.04
  -3  -2  -9    3.72    2.07
   3   2   9    7.00    3.92
  -3  -2  -9    1.15    2.26
   2   6  -4  233.16   17.15
  -2  -6   4  212.20   16.72
   2   6  -4  216.81   16.71
  -3  -6  -2    1.61    1.57
   3   6   2   -0.69    3.38
  -3  -6  -2    2.72    1.64
  -1   6  -5   81.41    6.23
  -1   6  -5   78.27    6.54
  -1   6  -5   80.39    6.56
   1  -6   5   77.58    6.66
   1  -6   5   79.37    6.66
   2   1 -10  134.78   10.05
   2   1 -10  120.87   10.02
   2   1 -10  133.06   10.15
   0  -6   6   93.61    8.12
   0  -6   6   89.54    8.11
   0   6  -6  106.91    7.87
   0   6  -6   98.20    8.04
   0   6  -6  104.09    8.00
   2   5  -6   57.64    3.53
   2   5  -6   58.37    4.61
   2   7  -1  141.21   11.24
  -2  -7   1  135.58   10.63
  -2  -7   1  135.71   10.63
   1  -7  -7   20.64    2.60
   1  -7  -7   21.28    2.68
   1  -7  -7   22.37    1.83
  -1  -8  -5    2.52    2.16
  -1  -8  -5    5.15    2.18
  -3  -6  -4  297.40   23.22
  -3  -6  -4  313.99   23.23
   3   6   4  278.85   23.47
   1  -7   2  468.30   34.07
  -1   7  -2  442.56   34.00
   1  -7   2  473.03   34.11
  -1   7  -2  424.28   34.03
  -1   7  -2  417.00   34.00
   0  -8  -5    5.43    1.89
   0  -8  -5    5.31    2.16
  -2  -7  -7   -2.38    2.18
  -2  -7  -7   -0.85    2.09
   1   3 -10  161.19   12.80
   1   3 -10  167.50   12.76
  -3   3  -5   -0.73    2.01
  -3   3  -5    0.73    2.45
  -3   3  -5   -0.40    1.92
  -2   0 -11  438.22   33.22
  -2   0 -11  423.22   33.21
  -2   5  -5    9.83    2.04
  -2   5  -5    6.70    1.97
  -2   5  -5    6.58    2.04
   0   8   1   40.99    3.70
   0  -8  -1   40.67    4.03
   0  -8  -1   41.97    4.06
  -1  -7  -9   74.02    6.36
  -1  -7  -9   80.14    6.31
  -2   6   6   -4.05    5.74
   2  -6  -6    2.13    1.62
   2  -6  -6    0.03    1.81
  -2   4  -7   55.80    5.11
  -2   4  -7   59.56    5.05
  -3  -3  -9   39.30    3.73
  -3  -3  -9   40.10    3.85
  -2   6  -2  153.08   11.84
   2  -6   2  159.74   11.90
   2  -6   2  140.67   11.92
  -2   6  -2  162.79   12.00
  -2   6  -2  142.55   11.75
   0  -7  -9  435.25   33.36
   0  -7  -9  433.07   33.35
   0  -7  -9  431.92   33.35
   0   1 -12    6.85    1.49
   0   1 -12    8.86    1.77
   0   1 -12   10.25    2.37
  -3  -6  -1   38.03    3.30
   3   6   1   41.73    4.96
   3   6   1   37.35    3.22
   1  -3 -12   45.14    4.32
   1  -3 -12   54.31    4.25
   1  -3 -12   52.06    4.18
  -1  -8  -1   69.16    5.53
  -1  -8  -1   63.54    5.50
  -3  -1  -9  130.12   10.52
  -3  -1  -9  133.87   10.50
  -1   3 -10  374.23   28.46
  -1   3 -10  363.95   28.44
   1   4  -9    3.68    1.42
   1   4  -9    1.00    1.61
  -1   2 -11  228.84   17.40
  -1   2 -11  218.81   17.42
   0   5  -8   67.78    5.21
   0   5  -8   59.52    5.17
   0   5  -8   63.10    5.03
   3   3  -6   21.97    3.56
   3   3  -6   23.82    2.35
   3   3  -6   25.02    2.82
  -3  -3   6   26.81    4.15
  -4  -1  -1    4.88    3.23
  -4  -1  -1   -0.82    1.51
   4   1   1   -0.11    4.50
   1   0 -12   29.44    2.58
   1   0 -12   33.81    3.16
   1   0 -12   29.54    2.78
   3  -4  -5    5.06    1.92
  -3   4   5    8.75    1.31
   3   6   5    3.45    3.07
  -3  -6  -5   -0.91    1.74
  -3  -6  -5    0.26    1.66
  -4  -1   0  142.01   12.83
  -4  -1   0  169.10   12.40
   4   1   0  139.03   13.18
  -4  -1  -2   15.45    3.13
  -4  -1  -2   12.53    1.95
   4   1   2   18.66    4.07
  -1  -6   6  220.15   17.41
   1   6  -6  229.58   17.40
   1   2 -11   28.29    2.28
   1   2 -11   22.62    2.83
   1   2 -11   22.49    2.50
   3   5  -3    3.82    3.64
  -3  -5   3    0.88    1.09
   3   5  -3    1.93    1.32
  -3  -5   3   -0.79    0.92
   3   2  -7    9.91    2.17
  -3  -2   7    8.03    4.15
   3   2  -7    6.39    2.70
   3   2  -7    6.98    1.50
  -1  -8  -6   19.28    2.69
  -1  -8  -6   17.93    2.63
  -3   4  -3   13.70    2.24
  -3   4  -3   17.74    2.21
  -3   4  -3   15.64    3.28
   0  -2 -13   18.30    2.08
   0  -2 -13   17.70    2.43
  -3   1  -8   70.88    6.18
  -3   1  -8   74.65    6.15
   0  -8  -6   -2.84    1.92
   0  -8  -6   -0.50    2.10
   4   2   1   17.92    4.84
  -4  -2  -1   17.18    2.08
  -4  -2  -1   15.73    3.07
  -4  -2  -2    1.54    1.68
  -4  -2  -2    1.20    2.60
   4   2   2    3.91    4.10
   0   7  -4   26.92    2.84
   0   7  -4   28.77    2.72
   0  -7   4   28.16    3.05
   0  -7   4   28.54    3.18
   4   0   1   10.62    3.99
  -4   0  -1    8.90    1.87
  -4   0  -1    5.68    3.28
  -3  -6   0   47.52    4.14
   3   6   0   52.33    4.18
  -4   0   0   18.60    2.18
   4   0   0   11.18    4.29
  -4   0   0   10.34    3.71
   0   8   0    1.83    1.12
   0  -8   0    2.80    2.47
   0  -8   0    0.42    2.30
   1  -5 -11  319.55   23.84
   1  -5 -11  298.96   23.84
   1  -5 -11  306.63   23.87
   1  -5 -11  310.68   23.78
   3  -1  -8    3.08    1.30
   3  -1  -8    4.26    1.73
   3  -1  -8    0.03    2.15
  -1   4  -9    2.33    1.89
  -1   4  -9    1.59    1.97
  -1   4  -9    2.46    1.27
  -3   2  -7    0.23    2.22
  -3   2  -7    1.08    2.23
  -3   2  -7    2.33    2.16
   3   0  -8    0.09    2.32
   3   0  -8    0.41    1.26
   3   0  -8    0.03    1.89
   3   0  -8    1.53    1.51
  -3   0   8   -1.26    4.57
   0  -6 -11   12.99    1.95
   0  -6 -11   14.34    2.17
   0  -6 -11   15.86    2.23
   0  -5 -12  158.20   12.49
   0  -5 -12  164.99   12.48
   0  -5 -12  157.78   12.48
  -1  -6 -11   -0.13    1.51
  -1  -6 -11    1.65    1.68
  -1  -6 -11    1.91    1.30
  -4  -1   1   78.66    6.18
   4   1  -1   74.13    7.43
  -4  -1   1   72.68    7.05
   3   4  -5   29.78    2.86
   3   4  -5   21.79    2.45
   3   4  -5   28.19    3.85
  -3  -4   5   27.79    3.32
  -4  -2   0  429.13   31.82
  -4  -2   0  407.26   32.02
   4   2   0  362.21   32.20
  -1  -8   0  181.56   13.99
  -1  -8   0  176.74   13.99
   3  -3  -7   54.27    4.19
   3  -3  -7   59.71    4.10
  -3   3   7   56.59    7.01
  -4  -1  -3   64.21    5.70
   4   1   3   67.59    6.40
  -4  -1  -3   62.71    5.22
  -4  -1  -3   61.31    5.20
   0  -1 -13  153.02   11.78
   0  -1 -13  147.92   11.91
   0  -3 -13    4.74    2.03
   0  -3 -13    5.28    1.64
   0  -3 -13    6.86    1.79
  -4   0  -2   40.73    3.83
  -4   0  -2   42.88    3.76
  -4   0  -2   49.29    4.71
  -1  -5 -12   33.89    3.17
  -1  -5 -12   38.40    3.50
  -1  -5 -12   39.81    3.38
  -4   0   1   22.85    4.27
   4   0  -1   14.53    4.29
  -4   0   1   22.22    2.39
   4   2   3    4.11    4.34
  -4  -2  -3    4.32    1.86
  -4  -2  -3    6.56    2.65
  -4  -2  -3    3.37    1.80
   2   3  -9   33.08    3.94
   2   3  -9   36.57    3.36
   2   3  -9   37.72    3.23
  -3  -5  -8    8.26    1.95
  -3  -5  -8    9.98    1.84
   3   5   8    8.15    3.00
  -3  -4  -9   83.05    6.53
  -3  -4  -9   77.54    6.54
   2   7  -2   11.90    3.65
  -2  -7   2   11.26    1.81
   2   7  -2    7.57    1.35
  -2  -7   2    9.11    1.72
  -1  -7   4  114.35    9.02
  -1  -7   4  112.50    9.00
  -1  -2 -13   87.25    7.26
  -1  -2 -13   89.75    7.24
  -1  -2 -13   87.54    7.19
   2  -1 -11  170.81   14.03
   2  -1 -11  184.96   13.86
   2  -1 -11  188.72   13.90
   2  -1 -11  164.22   13.94
  -1   1 -12  279.73   21.16
  -1   1 -12  266.86   21.14
  -3   0  -9    2.53    2.11
  -3   0  -9   -0.11    2.41
   3   6   6  235.94   19.48
  -3  -6  -6  254.17   19.25
  -3  -6  -6  248.80   19.25
   1   5  -8   40.30    3.24
   1   5  -8   34.52    3.24
   1  -6 -10    6.55    2.21
   1  -6 -10    4.02    1.84
   1  -6 -10    5.93    1.74
   1  -6 -10    3.49    1.04
  -2  -7  -8    6.80    2.07
  -2  -7  -8   10.92    2.14
   1  -7  -8    4.93    1.74
   1  -7  -8    3.72    1.89
   1  -7  -8    4.24    0.80
   2   4  -8    4.76    1.66
   2   4  -8    3.70    1.74
   2   4  -8    3.77    0.84
   2   4  -8    4.13    2.73
   2  -4 -10   -1.78    1.17
   2  -4 -10    2.73    1.96
   2  -4 -10    1.47    1.09
   2  -4 -10    4.08    1.95
  -2   2 -10   43.96    4.24
  -2   2 -10   45.53    4.21
   2  -6  -7    3.04    1.75
   2  -6  -7    1.70    1.85
  -2   6   7    4.47    5.73
   2  -6  -7    4.31    1.72
  -2  -5 -11   25.88    3.07
  -2  -5 -11   31.96    3.04
   2  -6   3   -2.05    2.10
  -2   6  -3   -0.30    1.89
  -2   6  -3   -0.11    1.86
  -2   6  -3   -2.97    2.55
   2  -6   3    1.80    2.42
   1  -7   3   72.05    6.15
  -1   7  -3   69.19    5.97
  -1   7  -3   74.01    5.90
  -1   7  -3   74.77    6.03
   1  -7   3   76.72    6.34
  -2  -2 -12    4.16    2.32
  -2  -2 -12    3.31    2.48
  -2  -2 -12    4.52    2.80
   2  -2 -11   10.37    1.20
   2  -2 -11   15.37    1.62
   2  -2 -11   18.03    2.47
   2  -2 -11   14.41    1.97
   2  -2 -11   19.26    1.70
  -4  -2   1   38.54    3.38
   4   2  -1   32.17    5.18
   4   2  -1   47.10    4.08
  -4  -2   1   43.47    4.41
  -1  -3 -13   28.96    3.11
  -1  -3 -13   29.08    3.06
  -1  -3 -13   28.47    3.11
  -3   2   8   94.33   10.10
   3  -2  -8  116.62    8.34
   3  -2  -8  104.34    8.59
   3  -2  -8   93.68    8.45
   1  -4 -12    1.80    1.37
   1  -4 -12    4.53    1.53
   1  -4 -12    3.75    1.64
   2  -5  -9   26.49    2.38
   2  -5  -9   32.05    2.90
   2  -5  -9   30.92    3.22
   2  -5  -9   25.07    2.58
  -2  -6 -10    2.77    1.74
  -2  -6 -10    4.71    1.95
  -1  -8  -7   60.14    5.04
  -1  -8  -7   56.84    5.14
  -2  -3 -12   25.06    3.05
  -2  -3 -12   19.97    2.92
  -2  -3 -12   27.02    3.31
  -4   0  -3    3.58    2.94
  -4   0  -3    3.10    1.72
  -4   0  -3    3.43    1.71
  -2   3  -9   74.33    6.34
  -2   3  -9   74.21    6.29
  -4  -1   2    9.31    1.39
   4   1  -2    3.95    3.92
  -4  -1   2    6.67    3.76
   3   1  -8    5.85    1.88
   3   1  -8    2.48    1.51
   3   1  -8    1.05    2.44
   3   1  -8    2.75    1.43
  -3   4   6   17.36    1.73
   3  -4  -6   16.19    2.21
   3  -4  -6   18.28    2.68
  -4   0   2   -1.73    4.37
  -4   0   2    2.80    1.47
   2   2 -10  232.97   18.03
   2   2 -10  242.31   18.11
   2   2 -10  240.12   18.05
   2   2 -10  209.09   18.18
   0  -8  -7  163.42   12.21
   0  -8  -7  148.36   12.18
   4   3   2   37.44    5.20
  -4  -3  -2   39.24    3.72
  -4  -3  -2   35.97    3.39
   3   6  -1    9.31    1.51
  -3  -6   1   10.84    1.42
   3   6  -1    9.06    3.73
   4   2   4    5.94    4.41
  -4  -2  -4    1.78    1.80
  -4  -2  -4   -1.31    2.35
  -4  -2  -4    3.12    1.59
  -4  -1  -4   10.06    1.85
  -4  -1  -4    8.86    1.96
   4   1   4   10.33    4.41
  -4  -1  -4    9.64    2.61
  -4  -3  -1   49.21    4.80
   4   3   1   50.69    5.79
  -4  -3  -1   55.45    4.47
  -1  -1 -13   -1.98    2.29
  -1  -1 -13   -0.76    2.26
  -1  -1 -13   -2.84    2.34
  -4   1   0   47.47    4.09
  -4   1   0   45.99    5.23
   2   0 -11   23.86    2.34
   2   0 -11   24.34    2.76
   2   0 -11   22.70    2.36
   0  -8   1  204.52   18.19
   0  -8   1  257.21   18.15
  -3   5   1  251.69   19.78
  -3   5   1  245.95   19.80
  -3   3  -6   29.57    3.07
  -3   3  -6   28.46    2.92
  -3   3  -6   20.29    3.00
   2   6  -5   26.56    2.37
   2   6  -5   31.69    3.67
  -2  -6   5   23.13    2.38
   3  -5  -2   18.72    2.61
  -3   5   2   15.72    2.03
  -3   5   2   14.98    2.14
   3  -5  -2   16.19    2.54
  -3   5   2   16.58    5.46
  -4   1  -1   39.20    4.37
  -4   1  -1   31.70    3.26
  -4   1  -1   37.10    3.27
   1   1 -12   45.32    3.83
   1   1 -12   43.34    3.57
   1   1 -12   45.44    4.05
  -4  -3  -3    3.16    1.80
  -4  -3  -3    2.89    2.14
  -4  -3  -3    3.15    1.59
   4   3   3    1.88    3.88
  -2   1 -11   37.79    3.82
  -2   1 -11   37.16    3.80
  -3   4  -4    0.56    1.81
  -3   4  -4    2.14    2.03
  -3   4  -4    4.87    2.47
  -4   1   1    8.18    3.84
  -4   1   1    9.60    1.75
   4  -1  -1    6.02    4.00
  -2  -1 -12   36.99    3.88
  -2  -1 -12   34.84    3.75
  -1   6  -6    6.28    1.88
  -1   6  -6    7.98    2.01
  -1   6  -6    5.84    0.84
  -1  -8   1   22.96    2.68
  -1  -8   1   21.86    2.56
  -1  -7 -10   74.96    5.93
  -1  -7 -10   68.78    5.94
  -1  -7 -10   72.06    5.80
   0   3 -11   33.62    2.95
   0   3 -11   28.27    2.78
   0   3 -11   27.53    2.98
   0   0 -13  131.35   10.52
   0   0 -13  132.81   10.36
   0  -7 -10   45.81    3.93
   0  -7 -10   42.66    3.95
   0  -7 -10   45.02    3.95
   4   3   0    1.65    4.08
  -4  -3   0    3.72    2.57
  -4  -3   0    7.48    1.37
   4   3   0    4.96    2.22
  -2   5  -6   10.67    2.18
  -2   5  -6   11.70    2.28
  -2   5  -6   12.05    2.11
  -3   5   0   -0.75    3.79
  -3   5   0    0.76    1.57
  -3   5   0    0.17    1.60
   0  -4 -13   39.37    3.81
   0  -4 -13   49.20    3.77
   0  -4 -13   41.30    3.87
  -3   5   3   17.48    1.91
   3  -5  -3   13.32    2.26
   3  -5  -3   15.15    2.45
  -3   5   3   18.25    2.07
   3   2  10  266.85   21.21
  -3  -2 -10  278.80   20.99
  -3  -2 -10  263.53   20.97
  -4   1  -2   21.78    2.38
  -4   1  -2   21.40    2.39
  -4   1  -2   25.72    3.53
  -1   5  -8    9.84    2.05
  -1   5  -8   11.65    1.41
  -1   5  -8   11.35    2.11
   4   2  -2   -1.30    3.84
   4   2  -2    6.22    2.31
  -4  -2   2   -3.02    3.41
  -4  -2   2   -0.01    0.87
  -3  -5   4    0.54    0.87
   3   5  -4    1.20    1.31
  -3  -5   4    0.73    0.85
   3   5  -4   -0.57    3.55
   0   4 -10    7.03    1.44
   0   4 -10    5.66    1.85
   0   4 -10    9.66    1.86
  -1   8   3   14.36    3.71
   1  -8  -3   13.92    2.81
   1  -8  -3    9.90    2.54
   2   5  -7    7.81    2.89
   2   5  -7   10.16    1.28
  -2  -5   7   10.10    1.58
   2   5  -7   12.12    1.73
   0   6  -7    9.46    1.84
   0   6  -7    6.96    1.58
   0   6  -7    8.84    1.21
   2  -3 -11    0.80    1.72
   2  -3 -11    0.02    0.82
   2  -3 -11   -0.42    0.97
   2  -3 -11    3.41    2.07
   2  -3 -11   -0.61    1.20
  -3  -6  -7   10.14    2.07
   3   6   7   16.00    3.09
  -3  -6  -7    9.89    1.75
  -1  -4 -13    3.56    1.78
  -1  -4 -13    1.85    1.81
  -1  -4 -13    0.55    1.97
  -3  -3 -10  240.20   19.78
  -3  -3 -10  254.37   19.79
   3   3  10  279.69   19.98
  -2  -8  -3   88.49    6.99
  -2  -8  -3   84.62    6.96
   2   8   3   82.47    7.75
   1  -8  -2   51.77    4.76
   1  -8  -2   46.24    4.83
  -1   8   2   48.94    4.97
   4   3   4   77.66    7.32
  -4  -3  -4   67.52    6.08
  -4  -3  -4   91.91    6.35
  -4  -3  -4   73.28    6.06
  -4   0  -4   -1.37    1.80
  -4   0  -4    0.37    1.82
  -4   0  -4   -0.23    2.76
  -2  -8  -4   71.03    5.97
  -2  -8  -4   72.75    6.00
   2   8   4   67.30    6.62
  -4   1   2   17.72    2.02
  -4   1   2    8.00    4.46
   4  -1  -2   16.30    4.19
   1  -8  -4    7.97    2.64
   1  -8  -4    8.91    2.68
  -1   8   4    8.92    4.05
  -2  -4 -12   33.50    3.42
  -2  -4 -12   46.01    3.88
  -2  -4 -12   42.02    4.04
   0   2 -12    9.33    1.91
   0   2 -12    3.39    1.76
   0   2 -12    7.09    1.60
  -4   0   3   -4.62    4.26
  -4   0   3    1.96    1.18
   4   0  -3   -1.86    3.46
   2  -7  -2   58.28    4.49
  -2   7   2   46.56    4.09
   2  -7  -2   49.15    4.33
  -2   7   2   51.38    5.37
   4   1  -3   -1.89    2.59
  -4  -1   3    2.69    0.65
  -4  -1   3   -1.52    3.88
   4   1  -3    4.75    3.75
  -2   7   3   13.08    4.37
   2  -7  -3   11.00    2.36
   2  -7  -3   14.23    2.57
  -2   4  -8   -2.08    2.12
  -2   4  -8   -0.04    2.18
   2   8   2   20.78    4.33
  -2  -8  -2   15.86    2.30
  -2  -8  -2   22.92    2.34
  -4  -2  -5    0.28    2.28
   4   2   5    0.74    4.39
  -4  -2  -5    1.81    1.63
  -4  -2  -5   -0.16    1.58
  -3  -1 -10  216.83   16.76
  -3  -1 -10  211.55   16.72
  -3   5  -1   74.32    6.14
  -3   5  -1   84.76    6.84
  -3   5  -1   73.45    6.20
   3   3  -7    7.23    2.08
  -3  -3   7    6.08    3.52
   3   3  -7    4.39    1.54
   3   3  -7    9.60    2.96
   3  -5  -4   -2.08    1.82
  -3   5   4   -0.66    1.35
  -3   5   4   -0.91    1.33
  -3   5   4    0.90    5.43
   3  -5  -4   -0.63    1.92
  -4  -3   1   13.90    1.72
  -4  -3   1   24.95    3.10
   4   3  -1   21.56    2.57
   4   3  -1   17.74    4.13
  -2  -7   3   53.89    4.29
  -2  -7   3   46.62    4.22
   2   7  -3   45.37    5.30
   2   7  -3   49.87    4.09
  -4  -1  -5   14.26    2.61
  -4  -1  -5    9.58    2.10
   4   1   5   15.74    4.78
  -4  -1  -5   13.75    2.04
   2   8   5  249.84   21.77
  -2  -8  -5  315.60   21.70
  -2  -8  -5  265.33   21.68
  -1  -8  -8   69.12    5.58
  -1  -8  -8   61.97    5.70
  -1   8   1   55.10    5.64
   1  -8  -1   64.03    5.73
   1  -8  -1   73.82    5.75
   0  -7   5    4.43    2.21
   0  -7   5    5.23    2.03
   0   7  -5    6.94    1.89
   0   7  -5    7.66    1.80
  -2   7   1   15.64    3.83
  -2   7   1    8.29    2.07
   2  -7  -1    6.18    2.32
  -2   7   1   10.11    2.26
   2  -7  -1    7.33    2.75
   3   6  -2   -0.92    1.24
  -3  -6   2    2.04    1.28
   3   6  -2   -1.38    3.46
  -3   3   8   -0.65    0.70
   3  -3  -8    1.17    2.23
  -3   3   8   -4.43    6.08
   3  -3  -8    0.30    1.93
   1  -8  -5    0.90    2.34
   1  -8  -5   -0.19    2.28
  -1   8   5   -1.87    4.16
  -2  -7  -9   85.41    7.27
  -2  -7  -9   92.81    7.21
   1  -2 -13   50.32    4.41
   1  -2 -13   59.38    4.57
   1  -2 -13   50.26    4.75
   1  -2 -13   59.93    4.46
  -4   1  -3    1.94    1.61
  -4   1  -3    2.17    2.86
  -4   1  -3    1.31    1.65
  -3  -5  -9    7.71    1.85
  -3  -5  -9    7.01    2.00
   3   5   9   11.59    2.91
   2  -7  -4    3.64    1.96
   2  -7  -4    1.24    2.05
  -2   7   4   -1.87    5.06
   2  -6  -8   19.75    2.30
   2  -6  -8   20.18    2.34
  -2   6   8   20.90    5.88
   2  -6  -8   19.04    2.37
   2  -6  -8   19.63    1.80
   0  -8  -8   61.62    5.05
   0  -8  -8   57.70    5.10
  -1   0 -13   58.66    5.01
  -1   0 -13   57.99    5.24
  -1   0 -13   58.20    5.06
  -2   6  -4    2.69    1.76
  -2   6  -4    2.83    1.99
  -2   6  -4    2.67    2.16
   2   1 -11    4.15    1.54
   2   1 -11    5.25    1.57
   2   1 -11    3.18    2.02
   1  -7  -9    2.25    0.85
   1  -7  -9    1.90    2.20
   1  -7  -9    0.58    1.72
   1  -7  -9   -2.28    1.76
   3   4  -6    0.02    1.36
   3   4  -6   -0.26    3.31
  -3  -4   6   -0.37    2.87
   3   2  -8   23.87    3.13
   3   2  -8   18.66    2.22
  -3  -2   8   19.10    4.64
   3   2  -8   20.15    2.19
   3   2  -8   25.58    2.64
   1  -1 -13   33.59    3.21
   1  -1 -13   30.56    2.65
   1  -1 -13   30.55    2.90
  -3   1  -9   74.40    6.38
  -3   1  -9   74.96    6.34
  -3   2  -8  333.24   26.66
  -3   2  -8  357.58   26.70
   0  -8   2    4.23    2.44
   0  -8   2    4.79    2.62
  -1  -6   7   13.04    1.93
   1   6  -7   13.90    1.77
   1   6  -7   13.78    1.72
  -1  -6   7    6.76    2.05
  -1   7  -4   98.21    7.53
   1  -7   4   90.44    7.74
  -1   7  -4   89.45    7.58
   1  -7   4   96.18    7.68
  -2  -8  -1   57.53    4.84
  -2  -8  -1   57.29    4.87
   2   8   1   69.92    6.16
   3  -4  -7    8.01    1.66
  -3   4   7    9.61    5.56
   3  -4  -7    7.79    2.28
  -3   4   7    5.38    1.09
  -4   1   3   23.32    5.36
   4  -1  -3   28.99    4.53
  -4   1   3   32.96    2.91
  -4  -3  -5   14.38    2.11
  -4  -3  -5   14.82    2.07
  -2   0 -12   32.36    3.46
  -2   0 -12   27.63    3.31
  -3   1   9   12.11    5.39
   3  -1  -9   11.53    1.58
   3  -1  -9   11.45    1.97
   3  -1  -9   13.51    1.64
   3  -1  -9   12.71    2.41
   0   5  -9   72.84    6.33
   0   5  -9   79.57    6.15
   0   5  -9   78.37    6.31
  -1  -7   5   13.12    2.14
   1   7  -5   17.60    2.15
   1   7  -5   15.31    2.03
  -1  -7   5   17.32    2.18
  -3  -4 -10   -0.10    2.11
  -3  -4 -10   -3.50    1.95
   4   4   2   31.80    4.91
   4   4   2   28.98    3.34
  -4  -4  -2   41.20    3.30
  -4  -4  -2   30.59    3.09
  -1  -8   2   43.22    4.11
  -1  -8   2   46.03    4.07
  -4  -2   3   41.45    5.07
   4   2  -3   54.44    4.56
   4   2  -3   44.19    5.44
  -2   7   0  162.17   12.37
   2  -7   0  153.74   12.25
   2  -7   0  158.47   12.16
  -2   7   0  149.62   12.07
  -2   7   0  149.63   12.04
   1   3 -11   21.14    2.06
   1   3 -11   21.06    2.24
   1   3 -11   19.84    2.49
   2   8   6   26.01    3.81
  -2  -8  -6   37.54    3.55
  -2  -8  -6   31.31    3.53
   3   0  -9    1.21    1.28
   3   0  -9   -0.65    1.46
   3   0  -9    0.59    2.04
  -3   0   9   -2.87    4.64
   3   0  -9   -4.31    2.38
   3   0  -9    0.74    1.61
   1  -3 -13   10.44    2.08
   1  -3 -13   14.40    1.69
   1  -3 -13   14.19    1.87
   1  -3 -13   11.77    1.44
  -4  -4  -3    0.50    1.72
   4   4   3    0.06    4.14
  -4  -4  -3   -1.24    1.61
   1   4 -10   13.60    1.83
   1   4 -10    8.38    1.69
  -1   3 -11    2.93    1.96
  -1   3 -11    2.20    1.99
  -4   2   0    0.34    1.49
  -4   2   0    2.72    1.57
  -4   2   0    0.94    3.55
   1  -8   0    4.30    2.73
  -1   8   0   10.47    2.35
   1  -8   0    7.15    2.85
  -4  -4  -1   52.14    4.13
  -4  -4  -1   43.62    3.93
   4   4   1   44.12    4.24
   4   4   1   47.10    5.66
  -1  -6 -12   67.65    5.98
  -1  -6 -12   84.47    6.17
  -1  -6 -12   80.20    6.14
   0  -6 -12    5.52    1.88
   0  -6 -12    3.72    1.71
   0  -6 -12    4.49    1.71
  -3   5  -2   58.06    4.71
  -3   5  -2   48.58    4.69
  -3   5  -2   66.40    5.45
  -2   7   5   14.21    5.45
   2  -7  -5   13.84    2.36
   2  -7  -5   11.99    2.40
   3  -5  -5   29.59    2.87
   3  -5  -5   24.44    2.67
  -3   5   5   34.46    6.18
  -3   5   5   25.95    2.38
  -3   5   5   22.50    2.44
  -4   0  -5   15.72    2.96
  -4   0  -5   17.24    2.26
  -4   0  -5   18.12    2.26
  -3   4  -5    4.87    2.03
  -3   4  -5    6.63    2.18
  -3   4  -5    9.40    2.41
  -4   2   1    9.00    4.06
  -4   2   1   10.79    1.74
   1  -5 -12   39.70    3.32
   1  -5 -12   40.31    3.31
   1  -5 -12   34.27    3.44
   1  -5 -12   34.60    3.19
  -3  -7  -3   60.36    5.18
  -3  -7  -3   64.19    5.11
   3   7   3   53.01    5.79
  -4  -3   2   -0.54    0.91
   4   3  -2    1.77    1.97
   4   3  -2    2.60    3.69
  -4  -3   2   -2.50    2.96
   1  -8  -6    0.39    2.24
  -1   8   6    2.63    4.96
   1  -8  -6   -2.04    2.16
  -4   2  -1   17.31    2.15
  -4   2  -1   19.86    2.18
  -4   2  -1   22.14    3.95
   1  -6 -11    0.73    1.61
   1  -6 -11    0.70    1.07
   1  -6 -11    0.83    1.60
   1  -6 -11    0.25    1.83
   1  -6 -11    1.91    1.91
   4   0  -4    9.88    2.57
  -4   0   4    6.69    4.55
   4   0  -4    4.83    3.57
   3   7   4   80.51    7.64
  -3  -7  -4   95.61    7.32
  -3  -7  -4   89.42    7.24
   3   6   8    7.04    2.98
  -3  -6  -8    9.29    1.92
  -3  -6  -8    9.11    1.82
   3   7   2    2.15    3.51
  -3  -7  -2   -1.08    1.65
  -3  -7  -2    0.65    1.60
   2  -5 -10   11.11    1.33
   2  -5 -10    8.66    1.68
   2  -5 -10   14.48    2.49
   2  -5 -10    9.79    2.13
  -1   2 -12   77.68    6.46
  -1   2 -12   78.05    6.48
  -2  -6 -11  101.10    7.71
  -2  -6 -11   90.00    7.72
  -4  -2  -6   10.63    2.04
   4   2   6   11.00    4.39
  -4  -2  -6    9.53    2.03
   0   1 -13    0.30    1.75
   0   1 -13    3.72    1.66
   0   1 -13    3.89    2.29
   0   1 -13    1.18    1.54
  -3   2   9  194.89   16.07
   3  -2  -9  195.13   14.86
   3  -2  -9  195.74   14.85
   3  -2  -9  176.52   14.92
   3  -2  -9  199.85   15.01
   4   1  -4   32.25    5.01
  -4  -1   4   36.16    5.75
  -4  -4  -4   93.80    7.60
  -4  -4  -4   94.28    7.62
   4   4   4  106.46    8.60
  -4   1  -4   -1.08    1.70
  -4   1  -4    1.09    2.83
  -4   1  -4    2.04    1.80
  -3   0 -10   23.96    3.13
  -3   0 -10   16.42    2.84
  -3   3  -7   41.35    4.17
  -3   3  -7   39.34    4.08
  -3   3  -7   47.49    4.13
   0  -5 -13   18.38    2.23
   0  -5 -13   19.12    2.18
   0  -5 -13   19.48    2.25
  -4   2   2  160.57   12.33
  -4   2   2  146.90   13.18
  -1   4 -10   53.29    4.40
  -1   4 -10   48.57    4.07
  -1   4 -10   48.76    4.46
  -4  -4   0    6.17    1.96
   4   4   0    7.57    2.04
  -4  -4   0    4.53    1.27
   4   4   0    4.40    3.71
  -2  -8   0    4.33    1.59
  -2  -8   0    4.25    1.66
   2  -4 -11    1.42    1.13
   2  -4 -11    0.57    0.98
   2  -4 -11    0.03    2.01
   2  -4 -11    0.71    1.66
   1   0 -13   21.82    2.60
   1   0 -13   25.98    2.21
  -1  -5 -13    2.50    1.87
  -1  -5 -13    0.39    1.68
  -1  -5 -13    1.45    1.47
   4   1   6   13.94    4.45
  -4  -1  -6   15.61    2.19
  -4  -1  -6   12.82    2.11
  -4  -1  -6   15.79    2.79
  -2  -5 -12   32.81    3.16
  -2  -5 -12   33.13    3.14
  -2  -5 -12   24.25    2.47
   1   2 -12    1.42    0.98
   1   2 -12    2.70    1.97
   1   2 -12    5.64    1.51
   3   7   5   51.71    5.73
  -3  -7  -5   55.87    5.04
  -3  -7  -5   62.54    4.97
   2   6  -6   81.59    5.40
  -2  -6   6   53.10    5.41
  -4   2  -2    4.29    1.62
  -4   2  -2    2.69    2.99
  -4   2  -2    2.63    1.47
  -2   7  -1   23.40    3.18
   2  -7   1   25.40    2.91
  -2   7  -1   19.48    2.57
   2  -7   1   20.28    3.27
  -2   7  -1   18.67    2.51
  -1  -7 -11    3.26    1.41
  -1  -7 -11    2.63    1.85
  -1  -7 -11    5.12    1.74
  -3  -7  -1   -0.09    1.45
   3   7   1    1.80    3.72
   3   7   1    2.19    1.08
  -3  -7  -1    0.07    1.38
  -3  -5   5   -0.03    0.69
  -3  -5   5    0.66    0.65
   3   5  -5   -0.04    0.62
   3   5  -5   -0.81    3.43
   3   5  -5    1.62    1.32
   2   3 -10    2.35    1.78
   2   3 -10    7.17    1.63
  -4   1   4  155.11   11.81
   4  -1  -4  151.42   12.17
   4  -1  -4  147.54   12.49
  -4   1   4  139.30   12.86
   3   1  -9   46.80    4.54
   3   1  -9   42.11    4.10
   3   1  -9   51.39    4.06
   3   1  -9   53.85    4.05
   3   1  -9   46.14    4.35
   2   4  -9    5.84    1.61
   2   4  -9    3.76    1.63
   2   4  -9    2.01    0.61
   0  -2 -14   16.79    2.24
   0  -2 -14   20.84    2.25
   0  -2 -14   20.65    2.56
  -2  -8  -7   18.14    2.59
   2   8   7   11.71    2.78
  -2  -8  -7   10.40    2.49
   1   5  -9   48.44    4.07
   1   5  -9   47.89    4.05
  -1  -8  -9   29.18    3.22
  -1  -8  -9   31.48    3.16
   4   3   6   13.10    4.23
  -4  -3  -6    8.39    1.93
  -4  -3  -6   12.79    1.89
   0  -7 -11  259.95   19.40
   0  -7 -11  249.44   19.43
   0  -7 -11  241.48   19.44
   3   6  -3    2.67    1.33
   3   6  -3    0.21    3.71
  -3  -6   3    0.47    1.26
   2  -7  -6    0.73    2.01
   2  -7  -6    1.61    1.84
  -2   7   6   -0.27    5.73
  -2   5  -7   89.37    7.04
  -2   5  -7   81.10    6.65
  -2   5  -7   97.91    6.96
  -1   6  -7    6.50    1.95
  -1   6  -7    8.94    1.03
  -1   6  -7    7.64    1.92
  -1   8  -1  112.50   10.64
   1  -8   1  155.26   10.89
  -1   8  -1  125.11   10.72
  -1   8  -1  146.05   10.64
   1  -8   1  148.66   10.91
  -2   2 -11   -0.07    2.15
  -2   2 -11    2.47    2.36
   0  -8  -9    0.51    2.08
   0  -8  -9   -2.14    1.86
   2  -1 -12    5.33    1.37
   2  -1 -12    2.34    1.73
   2  -1 -12    2.44    1.51
   0  -3 -14    2.69    2.13
   0  -3 -14    2.56    1.60
   0  -3 -14    3.00    1.54
  -4  -4  -5    3.74    1.60
   4   4   5    3.54    4.48
  -4  -4  -5    3.70    1.74
  -2   3 -10    5.22    2.28
  -2   3 -10    1.40    2.33
  -2  -7   4    1.43    1.60
  -2  -7   4    1.99    1.57
   2   7  -4    2.87    1.31
   4  -2  -3   19.90    3.87
  -4   2   3   11.52    1.75
  -4   2   3   13.48    4.79
   2  -2 -12   91.38    3.89
   2  -2 -12   84.99    3.27
   2  -2 -12   97.26    3.45
   2  -2 -12   84.19    3.51
  -3   5  -3    1.18    2.76
  -3   5  -3   -2.11    1.75
  -3   5  -3    2.70    1.87
   1  -8  -7   10.86    2.15
   1  -8  -7    8.45    2.14
  -1   8   7    3.96    5.37
   1  -4 -13    4.44    1.41
   1  -4 -13    2.94    1.41
   1  -4 -13    2.22    1.66
   3  -5  -6    2.84    1.64
  -3   5   6    2.65    1.26
   0  -8   3   34.20    3.59
   0  -8   3   34.31    3.49
   0   8  -3   30.12    3.16
   0   8  -3   26.19    3.17
  -4  -4   1   14.71    1.61
   4   4  -1    9.77    4.35
   4   4  -1   12.46    2.28
  -4  -4   1   12.91    2.26
  -2  -2 -13   91.26    7.50
  -2  -2 -13   89.15    7.42
  -2  -2 -13   86.22    7.36
   4   2  -4   41.08    3.74
  -4  -2   4   37.01    4.93
   4   2  -4   35.86    3.52
   4   2  -4   41.39    4.68
   0  -1 -14   99.84    7.92
   0  -1 -14  105.16    8.11
   0  -1 -14   96.17    7.93
  -2  -3 -13   11.69    2.57
  -2  -3 -13   10.20    2.38
  -2  -3 -13   18.23    2.88
  -2  -7 -10   32.01    3.10
  -2  -7 -10   29.79    3.07
   3   7   6   56.52    5.90
  -3  -7  -6   69.38    5.27
  -3  -7  -6   57.61    5.26
   2  -6  -9   -0.04    0.89
   2  -6  -9    1.85    1.54
   2  -6  -9   -0.78    1.83
   2  -6  -9   -0.74    2.32
   2  -6  -9    0.66    1.48
  -4  -3   3    8.60    3.00
   4   3  -3   15.64    4.05
   4   3  -3   15.41    2.14
   4   3  -3   13.19    2.47
  -3  -2 -11   11.36    2.31
  -3  -2 -11    7.85    2.60
  -3  -2 -11    9.78    2.61
   3   2  11    8.75    3.72
  -1  -2 -14   26.43    3.20
  -1  -2 -14   26.46    3.01
  -1  -2 -14   24.71    3.16
  -2   6  -5   42.13    2.87
  -2   6  -5   43.46    2.92
  -2   6  -5   47.57    2.87
  -1   1 -13   11.72    2.20
  -1   1 -13   15.81    2.28
  -3  -3 -11    2.56    2.46
   3   3  11    3.47    3.32
  -3  -3 -11   -1.50    2.55
  -3  -7   0    6.16    1.46
   3   7   0    6.24    1.26
  -3  -7   0    5.34    1.33
   3   7   0    7.48    3.71
  -1  -3 -14   10.72    2.50
  -1  -3 -14   14.20    2.23
  -1  -3 -14   14.00    2.38
  -4   2  -3   22.42    2.49
  -4   2  -3   24.58    2.58
  -4   2  -3   30.50    3.76
  -1  -8   3  158.26   11.92
  -1  -8   3  144.35   11.94
   2   2 -11   19.67    2.53
   2   2 -11   18.91    2.28
   2   2 -11   22.30    2.20
  -3  -5 -10   87.65    7.26
   3   5  10   91.98    7.54
  -3  -5 -10   90.29    7.23
  -4   0  -6  306.47   24.69
  -4   0  -6  345.23   24.79
  -4   0  -6  315.02   24.68
  -3   4   8    7.60    1.04
   3  -4  -8   11.51    2.27
  -3   4   8    6.15    5.84
   3  -4  -8    5.04    1.46
   3  -4  -8   11.96    2.28
   1  -7 -10    0.14    1.75
   1  -7 -10    2.80    2.15
   1  -7 -10    2.04    1.74
   1  -7 -10   -0.37    0.87
   2   8  -1   -0.42    1.06
  -2  -8   1   -1.37    1.59
  -2  -8   1   -0.05    1.50
  -1  -9  -4  136.59   10.48
   1   9   4  138.12   10.39
  -1  -9  -4  121.20   10.47
  -1  -9  -3   20.98    2.68
  -1  -9  -3   24.75    2.79
  -4   1  -5   10.34    2.59
  -4   1  -5   10.61    1.97
  -4   1  -5   10.94    1.95
  -2  -5   8  716.91   54.66
   2   5  -8  724.71   54.65
   2   5  -8  701.57   54.61
  -3   3   9    5.20    5.17
   3  -3  -9    4.30    2.24
   3  -3  -9    8.35    2.04
  -3   3   9    4.94    0.68
  -4   0   5   22.01    4.87
   4   0  -5   23.85    3.80
   4   0  -5   23.71    3.15
   0  -7   6   94.12    8.71
   0  -7   6  111.58    8.76
   0   7  -6  119.04    8.59
   0   7  -6  105.58    8.62
   2   0 -12   13.56    1.77
   2   0 -12   10.42    1.85
   2   0 -12   11.08    2.17
   0   6  -8   50.88    4.47
   0   6  -8   54.98    4.48
   0   6  -8   53.07    4.24
  -1   7  -5   24.58    2.69
   1  -7   5   23.68    3.20
   1  -7   5   25.22    3.05
  -1   7  -5   26.76    2.75
  -1   5  -9    0.17    1.92
  -1   5  -9    2.07    1.96
  -1   5  -9    3.16    1.00
   0   9   3   32.52    3.64
   0  -9  -3   36.08    3.69
   0  -9  -3   34.72    3.67
   0   9   4    0.39    2.78
   0  -9  -4   -3.04    2.18
   0  -9  -4    0.16    2.35
  -2   1 -12   14.33    2.51
  -2   1 -12   18.22    2.74
   3   3  -8    0.51    1.39
   3   3  -8    3.77    2.47
  -3  -3   8   -1.99    3.38
   3   3  -8   -0.89    1.43
  -4  -2  -7    3.97    2.04
   4   2   7    2.26    4.25
  -4  -2  -7    1.23    1.91
  -2   7  -2  185.50   14.22
  -2   7  -2  171.36   14.15
  -2   7  -2  181.94   14.10
   2  -7   2  201.69   14.24
   2  -7   2  161.52   14.29
   1   9   5   36.51    3.81
  -1  -9  -5   29.34    3.57
  -1  -9  -5   41.05    3.55
  -2  -1 -13    9.56    2.65
  -2  -1 -13    4.62    2.60
  -2  -1 -13    9.51    2.36
  -1  -9  -2    1.23    1.99
  -1  -9  -2    0.16    2.04
   2  -3 -12   15.84    1.55
   2  -3 -12   14.07    1.76
   2  -3 -12   19.57    2.16
   2  -3 -12   11.62    1.38
   2  -3 -12   16.69    2.46
  -3  -6  -9   43.81    3.87
   3   6   9   54.15    4.61
  -3  -6  -9   40.65    3.91
  -2   4  -9   22.45    2.78
  -2   4  -9   22.53    2.88
   4   1  -5   34.85    3.54
   4   1  -5   32.41    3.07
  -4  -1   5   29.97    4.90
   4   1  -5   31.96    4.18
  -3  -1 -11    1.01    2.45
  -3  -1 -11    1.65    2.60
  -3   4  -6    3.21    2.01
  -3   4  -6    3.26    2.12
  -3   4  -6    2.45    2.09
  -1  -1 -14   94.40    8.21
  -1  -1 -14  105.00    8.26
  -1  -1 -14  106.02    8.30
   3   4  -7    0.98    1.36
   3   4  -7   -3.07    3.00
  -3  -4   7   -3.07    2.96
   0  -9  -2    6.26    2.61
   0   9   2    8.40    1.88
   0  -9  -2   12.04    2.63
  -2  -8  -8   -2.58    2.05
  -2  -8  -8    1.99    2.31
  -2  -4 -13    3.56    2.42
  -2  -4 -13    0.43    2.39
  -2  -4 -13   -0.03    1.64
   0  -4 -14   -0.59    1.48
   0  -4 -14    0.29    1.76
   0  -4 -14   -1.56    1.60
   4  -2  -4  905.04   69.98
  -4   2   4  912.51   69.70
  -4   2   4  894.27   70.20
  -4  -4  -6   12.93    1.89
  -4  -4  -6   12.86    2.08
   0  -9  -5   11.68    2.33
   0   9   5   10.76    3.58
   0  -9  -5   12.15    2.41
   2  -7  -7   -1.65    1.95
  -2   7   7    2.15    5.80
   2  -7  -7    1.99    1.71
   2  -7  -7    2.36    1.89
   4  -1  -5    7.48    2.73
   4  -1  -5    8.33    3.47
  -4   1   5    6.30    4.95
   1   1 -13    0.03    0.88
   1   1 -13   -0.05    1.57
   1   1 -13   -0.94    2.04
   0   3 -12   11.44    2.15
   0   3 -12   11.32    1.73
   0   3 -12    8.96    2.06
  -3   2  -9    0.53    2.16
  -3   2  -9    1.44    2.45
  -4  -1  -7   35.86    3.41
  -4  -1  -7   33.29    3.46
  -4  -3  -7   11.75    2.27
  -4  -3  -7   12.79    2.06
   4   3   7   18.11    4.70
  -1  -7   6   25.58    2.72
   1   7  -6   24.60    2.58
  -1  -7   6   21.22    2.69
   1   7  -6   25.53    2.43
  -4  -5  -2   10.42    1.93
  -4  -5  -2    7.48    1.75
   4   5   2    8.32    4.28
   0   4 -11    5.19    1.92
   0   4 -11    4.84    1.31
   0   4 -11    2.50    1.80
   4   5   3  185.15   14.82
  -4  -5  -3  195.71   14.18
  -4  -5  -3  168.10   14.18
   4   4  -2   34.34    4.73
   4   4  -2   37.65    3.03
  -4  -4   2   31.38    3.22
  -4  -4   2   27.33    2.63
   4   4  -2   33.51    3.18
   1  -8   2   37.40    4.23
   1  -8   2   40.58    4.30
  -1   8  -2   43.96    3.98
  -1   8  -2   44.20    3.62
  -1   8  -2   37.50    3.79
  -1  -4 -14   20.38    2.71
  -1  -4 -14   22.56    2.60
  -1  -4 -14   19.78    2.76
  -3  -4 -11   27.40    3.09
  -3  -4 -11   23.04    3.14
   3   7   7   36.76    4.06
  -3  -7  -7   34.21    3.28
  -3  -7  -7   33.94    3.27
  -3   1 -10   90.15    7.72
  -3   1 -10   97.29    7.73
   3   2  -9    4.00    1.42
   3   2  -9    0.72    2.53
   3   2  -9    1.85    1.57
  -3  -2   9    3.54    4.07
   3   2  -9    0.03    2.14
  -1  -9  -6    6.91    2.38
  -1  -9  -6    3.93    2.22
  -4   3   1    9.04    1.54
  -4   3   1   10.21    4.39
  -4   3   1    9.45    1.59
   0   0 -14    0.34    1.71
   0   0 -14    1.57    1.65
   0   0 -14   -0.25    1.41
   0   0 -14    1.40    2.32
  -4   3   0    0.45    1.34
  -4   3   0    2.88    1.34
  -4   3   0    1.42    3.73
   1   6  -8  108.91    9.19
   1   6  -8  131.37    9.21
   1   6  -8  112.92    9.19
  -3  -7   1   28.10    2.44
   3   7  -1   26.44    4.11
  -3  -7   1   23.76    2.40
   3   7  -1   24.02    2.32
   4   5   1   29.47    4.41
  -4  -5  -1   27.51    2.67
   1  -8  -8   -0.31    0.54
   1  -8  -8    1.70    2.04
   1  -8  -8    1.57    1.95
  -1  -9  -1   93.64    7.49
  -1  -9  -1   91.28    7.51
   3  -1 -10   26.15    2.56
  -3   1  10   18.89    5.51
   3  -1 -10   29.33    3.14
   3  -1 -10   30.65    2.59
   3  -1 -10   24.38    2.71
  -4  -5  -4   20.51    2.55
   4   5   4   24.14    4.59
  -4  -5  -4   24.18    2.45
  -4   2  -4   27.70    3.56
  -4   2  -4   29.24    2.93
  -4   2  -4   31.82    2.89
  -3   6   2   48.79    4.16
  -3   6   2   55.91    4.33
   3  -6  -2   40.97    4.44
   3  -6  -2   45.71    4.50
   0   9   1    0.67    1.06
   0  -9  -1    1.66    2.22
   0  -9  -1    1.22    2.47
  -3   5  -4   22.36    3.38
  -3   5  -4   27.09    2.92
  -3   5  -4   29.42    2.93
  -1  -8 -10   18.11    2.80
  -1  -8 -10   27.96    2.69
  -3   5   7   27.75    2.46
   3  -5  -7   25.87    2.78
  -3   5   7   37.00    6.60
   3  -5  -7   27.89    3.20
   3  -6  -1   -0.04    2.19
  -3   6   1   -0.27    1.56
  -3   6   1   -1.84    3.96
   3  -6  -1    0.30    2.22
  -3   6   1   -0.51    1.77
   0  -9  -6    7.08    2.36
   0  -9  -6   12.36    2.22
   0   9   6   11.88    4.24
  -4   3   2    1.55    1.19
  -4   3   2    1.26    1.25
  -3  -6   4    8.53    1.41
   3   6  -4   13.21    3.70
   3   6  -4   14.40    1.66
  -3   6   3    2.33    4.98
  -3   6   3   -0.41    1.61
   3  -6  -3    0.30    1.98
  -3   6   3    0.53    1.60
   3  -6  -3    0.20    2.12
  -4   3  -1   16.45    3.77
  -4   3  -1   16.76    1.99
  -4   3  -1   16.52    2.03
  -3   3  -8   26.40    3.23
  -3   3  -8   25.45    3.24
   3   0 -10    5.37    1.78
   3   0 -10    5.24    1.42
   3   0 -10    5.66    2.26
   3   0 -10    5.33    2.07
  -3   0  10    8.67    4.25
   3   0 -10    4.88    1.53
   4   3  -4   -0.46    1.90
   4   3  -4    0.03    1.62
  -4  -3   4   -1.73    2.81
   4   3  -4    2.07    3.50
   0   2 -13   -0.41    1.73
   0   2 -13    2.92    1.68
   0   2 -13   -0.99    1.50
   2  -5 -11   24.72    2.92
   2  -5 -11   28.81    2.37
   2  -5 -11   27.49    2.99
   2  -5 -11   25.14    2.54
   0  -8 -10  187.72   14.30
   0  -8 -10  178.79   14.33
  -2  -6 -12   13.60    2.50
  -2  -6 -12   16.11    1.69
  -2  -6 -12   20.48    2.32
   1  -6 -12   14.87    2.01
   1  -6 -12   12.91    1.56
   1  -6 -12   14.91    2.26
   1  -6 -12   14.44    1.98
  -1  -6 -13    4.30    1.89
  -1  -6 -13    3.73    1.79
  -1  -6 -13    5.42    1.44
   4   2  -5    1.69    2.12
   4   2  -5    3.36    1.69
  -4  -2   5   -4.11    3.60
   4   2  -5   -0.57    3.44
   0  -6 -13    7.91    1.74
   0  -6 -13    7.65    1.77
   0  -6 -13    7.49    1.78
  -2  -8   2   55.20    4.34
  -2  -8   2   54.13    4.32
   2   8  -2   45.37    4.07
   3   5  -6   73.20    6.07
   3   5  -6   60.65    5.07
  -3   2  10  355.27   28.93
   3  -2 -10  358.41   28.24
   3  -2 -10  381.21   28.14
   3  -2 -10  362.92   28.12
   3  -2 -10  357.68   28.18
   2   1 -12   55.62    4.90
   2   1 -12   63.91    5.06
   2   1 -12   59.50    4.83
  -3   6   0    8.90    2.10
  -3   6   0   10.61    2.06
  -3   6   0    8.38    3.69
  -4  -5   0    5.43    1.43
   4   5   0    8.68    1.98
   4   5   0    6.43    4.02
   0  -8   4   12.38    2.50
   0   8  -4   11.50    2.10
   0   8  -4    7.26    2.17
   0  -8   4   12.22    2.50
   0   5 -10   34.07    3.14
   0   5 -10   31.30    3.16
   0   5 -10   32.99    2.89
   1  -2 -14   14.50    1.83
   1  -2 -14   14.50    1.66
   1  -2 -14   14.39    2.23
   1  -2 -14   10.21    1.41
  -4  -5  -5  155.96   12.26
  -4  -5  -5  151.42   12.27
   4   5   5  186.22   12.98
  -4   1  -6   44.26    4.09
  -4   1  -6   40.20    3.66
  -4   1  -6   38.03    3.70
   1  -5 -13   -0.49    1.45
   1  -5 -13    0.82    1.18
   1  -5 -13    0.18    1.39
   1  -5 -13   -1.00    1.75
   3  -6  -4   12.82    2.04
  -3   6   4    8.13    1.81
   3  -6  -4   10.95    2.20
  -3   6   4   12.71    1.61
  -3   6   4   15.90    5.26
  -4   0  -7    0.42    1.88
  -4   0  -7   -2.77    2.08
  -1  -7 -12    0.87    1.42
  -1  -7 -12    3.15    1.89
  -1  -7 -12   -0.16    1.78
  -4   3   3    4.86    1.16
  -4   3   3    8.21    4.55
   2   7  -5   31.91    3.28
  -2  -7   5   42.72    3.42
   2   7  -5   39.64    3.24
  -2  -7   5   38.41    3.36
  -2   7  -3   19.13    2.46
   2  -7   3   18.10    3.16
  -2   7  -3   17.90    2.71
  -2   7  -3   23.49    2.84
   2  -7   3   26.39    3.23
   2   6  -7   22.12    2.06
  -1  -9  -7   86.99    6.54
  -1  -9  -7   69.04    6.54
  -2   0 -13    6.48    2.43
  -2   0 -13    7.07    2.47
  -3   0 -11   81.02    6.56
  -3   0 -11   74.89    6.67
   4  -2  -5  565.00   42.87
  -4   2   5  527.71   43.12
  -4   2   5  565.44   42.51
   4  -2  -5  522.25   42.69
  -1   0 -14   31.49    3.44
  -1   0 -14   34.44    3.40
  -1   0 -14   36.03    3.61
  -4  -4  -7    2.86    1.56
  -4  -4  -7    3.08    1.89
   4   4   7   -0.89    3.85
  -4   3  -2   22.91    3.82
  -4   3  -2   23.82    2.27
  -4   3  -2   19.33    2.40
   0  -7 -12   46.39    3.89
   0  -7 -12   39.39    3.91
   0  -7 -12   47.20    3.98
  -1  -9   0    0.71    1.87
  -1  -9   0   -0.44    1.97
   0  -9   0   -3.04    2.47
   0  -9   0    1.47    2.58
   4   0  -6   61.14    5.14
   4   0  -6   61.37    5.56
  -4   0   6   52.20    6.58
   4   0  -6   54.26    4.84
   1   8  -4   -0.22    1.68
   1   8  -4   -1.53    1.80
  -1  -8   4    2.33    2.03
  -1  -8   4   -0.58    1.85
   1  -1 -14    1.46    2.03
   1  -1 -14    0.78    0.89
   1  -1 -14    4.89    1.53
   2  -4 -12    2.91    1.04
   2  -4 -12   -0.38    2.14
   2  -4 -12    1.83    0.95
   2  -4 -12    3.77    1.17
   2  -4 -12    1.20    1.84
   1   4 -11   16.85    1.95
   1   4 -11   15.36    2.04
  -2  -7 -11    1.67    1.77
  -2  -7 -11    1.50    1.89
   2  -6 -10   26.71    2.31
   2  -6 -10   26.86    2.88
   2  -6 -10   24.80    2.64
   2  -6 -10   23.41    2.66
  -2  -8  -9    3.61    2.07
  -2  -8  -9    0.41    2.04
  -2   6  -6   91.09    7.23
  -2   6  -6  108.45    7.62
  -2   6  -6  103.93    7.60
   0  -9  -7   13.79    2.42
   0  -9  -7   12.04    2.21
  -2  -5 -13   64.23    5.13
  -2  -5 -13   67.59    5.04
   1  -3 -14   84.86    6.82
   1  -3 -14   84.49    6.86
   1  -3 -14   91.78    7.05
   1  -3 -14   90.84    6.93
  -4  -4   3   18.10    2.81
   4   4  -3   21.82    4.42
   4   4  -3   24.21    2.47
   4   4  -3   21.59    2.84
  -2   5  -8   24.20    3.14
  -2   5  -8   28.10    2.39
  -2   5  -8   31.01    3.15
  -3  -7  -8   61.18    4.65
   3   7   8   60.42    5.25
  -3  -7  -8   45.65    4.68
   1   3 -12   -0.34    1.08
   1   3 -12    1.22    1.57
   2  -7  -8    1.53    1.81
  -2   7   8    7.67    6.13
   2  -7  -8    3.51    1.82
   2  -7  -8    2.41    1.81
  -1   3 -12    1.93    2.03
  -1   3 -12    1.84    2.03
  -1   3 -12    2.66    1.40
  -4  -2  -8   27.54    2.88
  -4  -2  -8   21.94    2.95
   4   2   8   28.23    4.68
  -3   4   9   -1.55    5.49
   3  -4  -9    0.36    1.19
  -3   4   9    0.99    0.69
   3  -4  -9   -3.81    2.15
   3  -4  -9   -2.70    2.15
  -3   6  -1    3.07    1.84
  -3   6  -1    3.03    3.09
  -3   6  -1    2.72    1.78
   4  -1  -6  302.15   24.61
  -4   1   6  335.62   25.15
   4  -1  -6  317.50   24.47
   3   1 -10    0.03    2.01
   3   1 -10   -0.08    1.68
   3   1 -10    1.27    1.45
   3   1 -10    0.48    1.36
   3   1 -10   -0.50    2.37
   0  -5 -14   13.18    1.95
   0  -5 -14   14.06    2.04
   0  -5 -14   11.49    1.82
  -1   6  -8  128.63    9.80
  -1   6  -8  130.50   10.02
  -1   6  -8  115.38   10.07
   4   1  -6   77.17    7.44
   4   1  -6   68.71    6.77
  -4  -1   6   75.52    7.90
   4   1  -6   94.03    6.84
  -1   8  -3    1.53    1.81
  -1   8  -3    2.57    1.35
   1  -8   3    0.81    2.70
   1  -8   3    2.33    2.31
  -1   8  -3    1.51    1.92
  -3  -7   2   79.69    5.94
   3   7  -2   71.70    5.86
   3   7  -2   67.94    6.71
  -3  -7   2   72.67    5.90
  -1  -5 -14    6.28    1.91
  -1  -5 -14    5.42    1.67
  -1  -5 -14    5.47    1.90
   1  -7 -11    6.79    2.31
   1  -7 -11    3.07    1.78
   1  -7 -11    5.00    1.07
   1  -7 -11    3.51    1.54
   1  -7 -11    5.58    1.85
  -3  -5 -11    3.86    2.13
  -3  -5 -11    1.73    1.93
   3   5  11    4.81    2.65
  -3  -6 -10   29.71    3.10
   3   6  10   38.12    3.67
  -3  -6 -10   33.60    3.21
  -1   4 -11   38.20    3.46
  -1   4 -11   33.17    3.06
  -1   4 -11   35.43    3.46
   4   3   8    1.59    4.14
  -4  -3  -8   -0.32    1.90
  -4  -3  -8    2.69    1.99
  -4   2  -5  180.82   13.99
  -4   2  -5  176.97   13.95
  -4   2  -5  180.23   14.19
  -4  -5   1   80.22    6.75
   4   5  -1   91.75    8.03
   4   5  -1   89.29    6.91
   4   5  -1   90.61    6.96
  -3   6   5   26.41    2.58
   3  -6  -5   22.96    2.87
   3  -6  -5   32.32    2.97
  -3   6   5   27.38    2.67
  -1   7  -6    1.52    1.90
  -1   7  -6    1.75    1.57
  -4  -5  -6    6.23    1.73
   4   5   6    6.24    3.89
  -4  -5  -6    8.55    1.62
   2   4 -10    5.87    1.73
   2   4 -10    6.35    1.80
  -4  -1  -8    6.68    2.13
  -4  -1  -8    7.45    2.28
  -4   3   4    9.67    5.08
  -4   3   4    4.75    1.22
  -1   2 -13   32.32    3.48
  -1   2 -13   36.70    3.45
   1  -8  -9   -0.10    1.92
   1  -8  -9    0.57    2.03
   1  -8  -9    0.39    0.65
   1   5 -10    4.08    1.51
   1   5 -10    4.26    1.47
   1   5 -10    2.33    1.50
  -3   4  -7    3.36    2.14
  -3   4  -7    2.87    2.12
  -3   4  -7    6.64    2.24
   3  -3 -10    2.57    2.00
   3  -3 -10    7.78    2.37
   3  -3 -10    6.68    1.42
  -3   3  10    3.91    5.57
   2   3 -11   -1.17    1.58
   2   3 -11    1.10    1.75
  -4   3  -3    3.12    1.68
  -4   3  -3    0.90    2.85
  -4   3  -3    3.47    1.73
  -2  -9  -4   42.51    4.18
  -2  -9  -4   45.07    4.11
   0   7  -7    6.88    1.64
   0   7  -7    7.26    1.88
   3   2  12   16.76    3.91
  -3  -2 -12   23.30    3.44
  -3  -2 -12   28.78    3.26
  -3  -2 -12   22.84    2.92
  -3  -3 -12  150.56   12.63
   3   3  12  164.80   12.91
  -3  -3 -12  164.22   12.84
  -3  -3 -12  172.65   12.84
   0   1 -14    7.56    1.85
   0   1 -14    4.61    2.46
   0   1 -14    4.86    1.51
   0   1 -14    6.99    1.78
  -3   5  -5    8.07    2.24
  -3   5  -5    7.25    2.27
  -3   5  -5   10.54    2.02
  -2   3 -11  248.86   18.01
  -2   3 -11  214.84   17.97
  -2  -9  -3   28.00    2.96
  -2  -9  -3   27.58    3.00
   3  -5  -8    3.71    2.08
   3  -5  -8   -0.99    1.56
  -3   5   8    3.70    1.02
  -3   5   8    0.20    5.46
  -1  -9  -8    3.05    2.20
  -1  -9  -8   -0.16    2.19
   1   0 -14  105.46    7.41
   1   0 -14  110.34    7.56
  -2   2 -12   10.45    2.19
  -2   2 -12   12.83    2.38
   1   2 -13   13.06    2.22
   1   2 -13   11.02    1.85
   1   2 -13   11.96    1.35
   2  -8  -3   12.86    2.94
  -2   8   3   13.82    2.11
  -2   8   3   12.29    2.25
  -2   8   3   12.16    3.91
   2  -8  -3   11.53    2.64
   0  -9   1   -1.74    2.21
   0  -9   1    0.58    2.61
  -2  -9  -5    6.31    2.43
  -2  -9  -5    8.33    2.45
  -1  -9   1   53.43    4.80
  -1  -9   1   55.89    4.84
   2  -2 -13    4.94    1.27
   2  -2 -13    4.27    1.78
   2  -2 -13    4.99    1.53
   2  -8  -2  264.10   20.10
  -2   8   2  247.51   19.98
  -2   8   2  260.19   20.02
   2  -8  -2  262.18   20.16
  -2   8   2  260.32   20.28
   2  -1 -13   72.34    5.73
   2  -1 -13   69.38    5.78
   2  -1 -13   73.09    5.93
   4   3  -5    4.66    3.23
   4   3  -5    0.54    1.65
   4   3  -5    1.75    1.93
  -4  -3   5    1.93    2.72
   2   8  -3    5.49    1.28
  -2  -8   3    4.76    1.78
  -2  -8   3    5.35    1.85
   3   3  -9    0.24    1.54
  -3  -3   9    3.43    3.37
   3   3  -9    2.20    2.57
   3   3  -9    0.61    1.58
  -3  -8  -3    0.30    1.77
  -3  -8  -3    0.54    1.81
   3   8   3   -1.22    3.38
   1  -4 -14    8.54    1.57
   1  -4 -14    9.74    1.59
   1  -4 -14    9.07    1.46
   1  -4 -14    6.37    1.87
  -3   6  -2    9.59    3.07
  -3   6  -2    7.25    2.02
  -3   6  -2    9.54    2.05
  -3  -8  -4   11.82    2.13
  -3  -8  -4   10.64    2.30
   3   8   4   13.87    3.21
   2   5  -9    2.51    0.92
  -2  -5   9    1.60    2.27
   2   5  -9    4.14    1.59
   3   4  -8    2.24    1.42
   3   4  -8    3.23    1.43
   3   4  -8    4.34    3.02
  -3  -4   8    5.49    3.11
   0  -9  -8   -0.15    1.98
   0  -9  -8   -1.26    1.99
  -2  -9  -2   52.28    4.53
  -2  -9  -2   52.76    4.50
   2  -8  -4    0.34    2.30
  -2   8   4    3.40    4.31
   2  -8  -4    0.04    2.38
   1  -9  -3    5.96    2.59
  -1   9   3    3.00    2.80
   1  -9  -3    4.18    2.80
  -1  -8 -11    0.53    1.85
  -1  -8 -11   -0.14    1.88
  -1  -8 -11    1.20    1.64
  -2  -3 -14   27.46    3.78
  -2  -3 -14   33.58    3.74
  -2  -3 -14   31.44    3.35
   3   6  -5   36.62    2.30
   3   6  -5   40.83    4.00
   0  -2 -15  164.50   12.53
   0  -2 -15  159.25   12.53
   0  -2 -15  157.31   12.65
   0   6  -9   12.34    1.87
   0   6  -9   10.70    1.42
   0   6  -9    8.52    1.93
  -1   9   4   17.90    3.90
   1  -9  -4   17.34    2.83
   1  -9  -4   13.21    2.96
  -2  -2 -14   28.35    3.56
  -2  -2 -14   31.63    3.63
  -2  -2 -14   24.92    3.38
   4  -2  -6 1827.36  139.05
   4  -2  -6 1782.05  138.95
  -4   2   6 1866.48  139.31
   4   2  -6    2.18    2.85
  -4  -2   6    7.37    3.42
   4   2  -6    2.37    1.65
   4   2  -6    3.45    2.23
  -4  -4  -8   18.57    2.47
  -4  -4  -8   19.77    2.24
   4   4   8   22.24    4.17
  -1  -7   7    2.83    1.85
   1   7  -7    4.34    1.42
  -1  -7   7    1.36    1.86
   1   7  -7    2.09    1.37
   0  -3 -15   35.47    3.30
   0  -3 -15   36.10    3.31
   0  -3 -15   37.98    3.52
  -2   7  -4   16.53    2.41
  -2   7  -4   17.08    2.41
  -2   7  -4   17.03    2.34
  -2   8   1  109.49    8.77
   2  -8  -1  118.82    9.09
  -2   8   1  110.15    8.86
  -2   8   1  104.02    9.16
   2  -8  -1  108.76    9.06
  -1   5 -10   25.74    2.78
  -1   5 -10   24.91    2.29
  -1   5 -10   24.45    2.82
   1  -9  -2   -2.47    2.69
   1  -9  -2   -1.08    3.05
  -1   9   2    4.04    2.58
   3   8   2   18.55    3.84
  -3  -8  -2   15.57    2.10
   3   8   2   15.07    1.65
  -3  -8  -2   16.94    2.15
  -4   1  -7    0.72    1.92
  -4   1  -7   -3.54    2.38
  -4   1  -7    3.37    1.88
  -3   2 -10   82.66    6.66
  -3   2 -10   73.97    6.62
  -3   6   6   12.78    1.68
  -3   6   6   16.53    5.94
   3  -6  -6    9.60    2.17
  -3   6   6   10.28    1.72
   3  -6  -6   11.92    1.95
   3   8   5   40.16    4.59
  -3  -8  -5   43.10    4.16
  -3  -8  -5   50.37    4.19
  -2   4 -10   28.27    3.25
  -2   4 -10   27.60    3.27
   0  -8 -11   68.28    6.42
   0  -8 -11   81.92    6.41
   0  -8 -11   82.54    6.34
  -3  -1 -12   -2.67    2.71
  -3  -1 -12    3.22    2.81
  -2  -9  -6    0.57    2.37
  -2  -9  -6    0.92    2.29
  -3  -4 -12   14.55    2.94
  -3  -4 -12   20.56    2.88
  -4  -5   2    7.29    1.64
   4   5  -2    9.23    1.77
  -4  -5   2    7.40    1.29
   4   5  -2    8.88    4.06
   4   5  -2   12.69    2.21
   2   2 -12    1.18    1.79
   2   2 -12    2.48    1.46
   2   2 -12    2.00    1.66
   3   7   9   14.45    2.93
  -3  -7  -9    8.30    1.77
  -3  -7  -9   10.06    1.92
  -1   9   5    0.07    3.96
   1  -9  -5   -0.31    2.40
   1  -9  -5   -0.78    2.42
  -4  -5  -7   83.62    6.76
  -4  -5  -7   77.68    6.76
   4   4  -4    3.13    1.64
   4   4  -4    2.70    2.12
   4   4  -4    6.67    3.84
  -4  -4   4    2.98    2.24
   4  -3  -5  113.00    8.88
  -4   3   5  128.72    9.91
  -4   3   5   99.04    7.99
  -4   0  -8   26.63    2.95
  -4   0  -8   24.45    2.83
   2  -8  -5    2.50    2.37
   2  -8  -5    3.74    2.10
  -2   8   5   -2.20    4.72
   4   6   3   -1.98    3.88
  -4  -6  -3   -0.42    1.71
  -4  -6  -3    1.73    1.63
   0   8  -5    3.21    1.90
   0  -8   5   -0.33    2.35
   0   8  -5    4.93    1.85
   0  -8   5    6.70    2.42
   2  -3 -13   -3.70    1.83
   2  -3 -13   -0.05    1.05
   2  -3 -13   -0.88    0.67
   2  -3 -13   -0.30    1.34
  -1  -3 -15   28.10    3.12
  -1  -3 -15   30.78    3.19
  -1  -3 -15   25.95    2.95
  -1  -2 -15    2.54    2.21
  -1  -2 -15    3.74    2.10
  -1  -2 -15    4.18    2.37
  -2  -8 -10    3.66    1.93
  -2  -8 -10    1.59    1.95
   0  -1 -15  120.19    9.75
   0  -1 -15  139.19    9.97
   0  -1 -15  120.10    9.78
  -4  -6  -2  370.22   28.35
  -4  -6  -2  367.04   28.35
   4   6   2  363.18   28.78
  -3   1 -11   31.82    3.69
  -3   1 -11   32.72    3.66
   2  -7  -9    5.17    1.69
   2  -7  -9    1.77    1.71
  -2   7   9    2.45    6.20
   2  -7  -9    1.95    1.68
   2   0 -13   37.38    3.39
   2   0 -13   36.84    3.30
   2   0 -13   39.58    3.61
  -2  -9  -1    0.50    1.62
  -2  -9  -1    2.28    1.73
  -1   1 -14   44.06    4.16
  -1   1 -14   45.20    4.16
  -2   1 -13   10.67    2.50
  -2   1 -13    9.08    2.35
  -2  -4 -14   36.91    3.64
  -2  -4 -14   37.16    4.16
  -2  -4 -14   43.21    3.98
  -4  -6  -4   56.98    4.81
   4   6   4   60.71    6.35
  -4  -6  -4   58.42    4.88
  -4   3  -4    9.70    2.83
  -4   3  -4    6.16    1.92
  -4   3  -4    7.54    1.81
  -3   3  -9    0.94    2.30
  -3   3  -9    1.28    2.38
  -3  -7   3    2.38    1.43
   3   7  -3    4.00    3.56
   3   7  -3    1.91    1.24
  -4   0   7   -2.08    4.49
   4   0  -7    0.23    1.57
   4   0  -7    2.72    2.37
   4   0  -7    1.73    1.82
   4   0  -7    2.35    3.07
   3   2 -10    2.73    1.68
   3   2 -10    3.23    1.45
   3   2 -10    5.68    2.53
  -3  -2  10    5.31    4.10
  -4   4   1   -0.27    1.37
  -4   4   1    0.63    1.41
   1  -9  -1   23.55    3.38
   1  -9  -1   17.15    3.36
  -1   9   1   21.78    2.93
   3   5  -7   13.63    1.69
   3   5  -7    8.33    3.30
   3   5  -7   12.32    1.71
   3   8   1    4.15    1.16
  -3  -8  -1    3.30    1.60
   3   8   1    6.49    3.67
  -3  -8  -1    4.50    1.45
  -4   2  -6   20.45    3.08
  -4   2  -6   22.88    2.54
  -4   2  -6   23.41    2.72
   3  -1 -11   -0.67    1.32
   3  -1 -11   -2.49    1.68
   3  -1 -11   -0.19    1.40
   3  -1 -11    0.04    2.22
  -3  -8  -6   -0.81    2.17
  -3  -8  -6    1.16    2.07
   3   8   6    0.09    3.22
  -2  -1 -14   61.24    5.57
  -2  -1 -14   63.77    5.58
  -2  -1 -14   63.78    5.58
  -4   4   0   13.82    1.93
  -4   4   0   17.40    2.02
  -4   4   0   19.53    4.03
   2  -8   0  195.35   14.73
  -2   8   0  174.20   14.55
  -2   8   0  191.78   14.52
  -2   8   0  178.83   14.69
   2  -8   0  189.77   14.70
   1   6  -9   15.43    1.88
   1   6  -9   15.23    1.93
   1   6  -9   14.02    1.86
  -4   4   2    9.03    4.73
  -4   4   2    3.62    1.28
  -4   4   2    4.45    1.32
   1   8  -5   24.84    2.45
   1   8  -5   22.44    2.45
  -1  -8   5   23.20    2.84
  -1  -8   5   16.21    2.50
   1  -8   4   10.58    2.81
   1  -8   4    4.66    2.95
  -1   8  -4   12.59    2.19
  -1   8  -4   10.47    2.22
  -2  -7   6    1.71    1.49
   2   7  -6    2.96    1.21
  -2  -7   6   -0.21    1.24
   2   7  -6    2.38    1.32
  -4   1   7    4.84    5.16
   4  -1  -7   -0.16    1.96
   4  -1  -7   -2.04    3.04
   4  -1  -7    0.04    2.35
   4   2   9    1.40    4.03
  -4  -2  -9    1.62    1.97
  -4  -2  -9    1.42    2.21
   2  -5 -12    2.15    2.17
   2  -5 -12    3.66    1.99
   2  -5 -12    1.31    1.15
   2  -5 -12    2.48    1.13
   4   6   1   99.06    8.60
  -4  -6  -1  100.99    7.66
  -4  -6  -1   91.44    7.65
  -2  -6 -13   -1.04    2.03
  -2  -6 -13    0.74    1.12
  -2  -6 -13   -0.24    2.22
  -1   9   6   10.11    4.81
   1  -9  -6    6.24    2.42
   1  -9  -6    9.61    2.54
   0  -4 -15   -1.27    1.90
   0  -4 -15    0.03    1.59
   0  -4 -15   -0.36    1.50
  -1  -9  -9   16.41    2.55
  -1  -9  -9   14.99    2.53
   4   3   9   26.03    4.47
  -4  -3  -9   22.16    2.81
  -4  -3  -9   21.72    2.71
  -2  -9  -7   10.85    2.58
  -2  -9  -7   13.15    2.63
   1  -6 -13   10.28    1.99
   1  -6 -13   11.13    1.77
   1  -6 -13    7.85    1.45
   1  -6 -13   10.08    1.74
  -4  -6  -5   45.26    3.98
   4   6   5   55.47    5.73
  -4  -6  -5   44.18    4.04
   3  -2 -11   10.94    2.54
   3  -2 -11   15.58    1.78
   3  -2 -11   16.67    1.80
   3  -2 -11   13.61    2.16
   3   0 -11    6.10    1.61
   3   0 -11    0.28    2.04
   3   0 -11   -1.36    1.59
   3   0 -11    3.14    1.53
   3   0 -11    1.41    2.34
   4   1  -7    0.04    2.01
   4   1  -7    6.64    2.95
   4   1  -7    2.69    1.48
   4   1  -7    0.67    1.61
  -4  -1   7   -0.46    4.11
   2  -6 -11   -1.59    1.45
   2  -6 -11    0.46    2.27
   2  -6 -11   -1.13    1.46
   2  -6 -11   -0.26    1.95
   2  -6 -11   -0.65    0.98
  -2  -7 -12    5.59    1.41
  -2  -7 -12    8.55    1.96
  -2  -7 -12    3.89    1.91
   0  -9   2    9.21    2.66
   0  -9   2    6.04    2.51
  -3   6  -3    1.45    2.61
  -3   6  -3    3.24    2.08
  -3   6  -3    1.62    1.85
   0   4 -12   53.32    4.21
   0   4 -12   45.63    3.96
   0   4 -12   44.26    4.20
  -2   6  -7    1.64    2.08
  -2   6  -7    1.42    0.55
  -2   6  -7    1.39    1.87
  -1  -4 -15    2.96    2.10
  -1  -4 -15    2.35    1.96
  -1  -4 -15    3.12    2.05
   2  -8  -6    1.78    2.01
   2  -8  -6    1.35    2.28
  -1  -1 -15   18.36    2.65
  -1  -1 -15   22.86    3.10
  -1  -1 -15   22.43    2.80
  -1  -7 -13   26.02    2.73
  -1  -7 -13   26.75    2.79
  -1  -7 -13   25.81    2.48
   1  -8 -10  111.56    7.91
   1  -8 -10  102.14    7.91
   1  -8 -10   93.99    7.60
  -4   4  -1    1.09    1.50
  -4   4  -1    1.56    1.67
  -1  -9   2   49.78    4.41
  -1  -9   2   47.87    4.45
  -4   4   3   -0.08    1.23
  -4   4   3    4.20    4.92
  -4   4   3   -0.09    1.15
   0   3 -13    1.38    1.37
   0   3 -13    1.65    1.81
   0   3 -13   -0.68    1.79
   3  -4 -10    7.46    2.10
  -3   4  10    3.19    5.21
   3  -4 -10    1.16    0.98
   3  -4 -10    7.22    2.27
  -1  -6 -14   17.02    2.19
  -1  -6 -14   15.38    2.00
  -1  -6 -14   18.40    2.33
  -3  -6 -11   13.45    2.28
  -3  -6 -11   15.92    2.34
   3   6  11   12.96    2.66
   2   6  -8   11.08    1.70
   2   6  -8    8.41    1.28
   0  -9  -9   33.84    3.20
   0  -9  -9   30.69    3.19
   1   1 -14   13.15    1.57
   1   1 -14   22.92    2.21
   1   1 -14   19.91    2.51
   0  -6 -14    6.92    1.86
   0  -6 -14    5.52    1.95
   0  -6 -14    8.33    1.95
   0  -7 -13   38.59    3.36
   0  -7 -13   29.44    3.28
   0  -7 -13   37.31    3.34
  -4  -1  -9   12.91    2.43
  -4  -1  -9   18.27    2.55
  -2  -9   0  161.45   12.17
  -2  -9   0  163.66   12.18
   2   9   0  150.39   12.00
  -1   9   0   26.33    3.41
  -1   9   0   36.30    3.25
   1  -9   0   40.28    3.91
   1  -9   0   37.16    4.07
  -1   9   0   31.95    3.34
  -3   6   7    1.11    1.29
   3  -6  -7    0.35    1.74
  -3   6   7    2.33    5.94
   3  -6  -7    1.56    2.15
  -3   6   7    1.51    1.27
   3  -6  -7   -0.21    1.85
  -3   5  -6    0.13    2.02
  -3   5  -6   -2.11    2.17
  -3   5  -6    0.46    2.12
  -4  -6   0   11.67    1.69
  -4  -6   0   10.33    1.66
   4   6   0   12.49    4.36
   3   8   0   49.02    4.16
   3   8   0   54.14    5.73
  -3  -8   0   54.65    4.29
  -3  -8   0   52.05    4.35
   3  -5  -9   -0.68    2.65
   3  -5  -9    2.58    2.13
  -3   5   9    0.83    0.89
   3  -5  -9    0.05    1.31
   1  -7 -12   -0.59    2.10
   1  -7 -12    0.19    1.03
   1  -7 -12    1.43    1.71
   1  -7 -12    0.93    1.77
  -3  -8  -7   23.54    2.81
  -3  -8  -7   19.41    2.69
   3   8   7   23.38    3.44
  -2   5  -9   67.16    5.54
  -2   5  -9   62.47    5.49
  -2   5  -9   64.23    5.14
  -3   0 -12   10.15    2.89
  -3   0 -12    9.65    2.53
   4   5  -3    0.68    3.90
   4   5  -3    4.22    1.55
   4   5  -3    0.48    2.12
  -4  -5   3   -0.23    1.37
  -3  -5 -12   98.85    7.87
  -3  -5 -12   93.12    7.90
   2  -8   1    5.88    2.76
  -2   8  -1    6.00    1.92
   2  -8   1    6.56    2.99
  -2   8  -1    3.77    2.19
  -2   8  -1    6.28    2.66
   1  -5 -14    1.62    1.17
   1  -5 -14    2.89    1.41
   1  -5 -14    1.71    1.77
   1  -5 -14    1.65    1.48
  -1   7  -7    1.50    1.68
  -1   7  -7   -0.91    1.72
   4  -3  -6   -4.26    3.55
   4  -3  -6   -6.63    2.45
  -4   3   6    1.57    5.73
  -4   3   6    2.78    0.96
   2   8  -4    6.56    1.41
  -2  -8   4    8.20    1.85
  -2  -8   4    2.95    1.58
   0   0 -15    8.11    2.42
   0   0 -15    4.11    1.79
   0   0 -15    5.73    1.74
   0   0 -15    2.84    1.48
   4   5   8    9.54    3.59
  -4  -5  -8    7.34    1.91
  -4  -5  -8    8.83    1.84
  -4   2   7   59.12    7.36
   4  -2  -7   61.76    5.54
   4  -2  -7   66.57    6.03
  -3   4  -8    1.00    2.33
  -3   4  -8    3.53    2.22
   4   6   6   21.03    4.30
  -4  -6  -6   19.53    2.21
  -4  -6  -6   17.24    2.32
   0   5 -11   42.49    3.52
   0   5 -11   34.88    3.46
   0   5 -11   37.83    3.30
   2  -4 -13    0.58    1.82
   2  -4 -13    2.89    2.10
   2  -4 -13    3.50    1.32
   2  -4 -13    1.80    1.02
   2  -4 -13    2.19    0.90
   4   3  -6    0.67    2.09
  -4  -3   6   -0.22    2.44
   4   3  -6    0.03    1.56
   4   3  -6    2.44    3.23
   1  -9  -7    0.29    2.00
   1  -9  -7   -0.42    2.23
  -1   9   7   -4.52    4.79
  -4   4  -2   20.90    2.45
  -4   4  -2   29.62    3.79
  -4   4  -2   25.08    2.59
  -4  -4  -9   -0.20    1.92
  -4  -4  -9   -0.97    1.62
   4   4   9    4.46    3.54
  -4   4   4    2.72    4.59
  -4   4   4    1.56    1.07
  -4   4   4    0.59    0.99
  -2  -5 -14    7.61    2.49
  -2  -5 -14    5.79    2.29
  -2  -5 -14    5.67    1.46
   2   1 -13   18.13    2.43
   2   1 -13   19.30    2.24
   2   1 -13   15.51    2.10
  -1   6  -9   31.56    2.71
  -1   6  -9   33.42    3.26
  -1   6  -9   33.76    3.25
  -4   3  -5   -1.35    1.91
  -4   3  -5   -3.80    2.61
  -4   3  -5   -0.83    1.91
  -2   7  -5   10.02    2.12
  -2   7  -5   10.13    2.15
  -2   7  -5   10.55    2.16
  -2  -9  -8   -0.78    2.44
  -2  -9  -8   -1.33    2.09
   0   2 -14   10.09    1.72
   0   2 -14   13.73    1.93
   0   2 -14   11.58    2.69
   0   2 -14    9.67    2.03
   3   7  10   37.53    3.82
  -3  -7 -10   35.34    3.37
  -3  -7 -10   34.17    3.32
   3  -3 -11    7.39    1.93
   3  -3 -11    4.81    1.38
   3  -3 -11    6.11    1.37
   3  -3 -11    8.58    2.21
  -3  -1  11    6.24    3.93
   3   1 -11   -0.20    1.55
   3   1 -11    0.09    1.74
   3   1 -11    0.92    2.34
   3   1 -11    1.36    1.69
   4   4  -5   11.31    3.80
  -4  -4   5   10.60    2.23
   4   4  -5   13.48    1.89
   4   4  -5   14.38    2.33
  -2   8   7    1.13    5.49
   2  -8  -7    1.46    2.09
   2  -8  -7   -0.12    2.20
   2  -8  -7   -0.14    1.83
  -2   0 -14   11.71    2.53
  -2   0 -14   10.23    2.43
  -4   1  -8  130.14   10.37
  -4   1  -8  129.86   10.31
   3   6  -6  108.32   10.31
   3   6  -6  129.84    9.80
   1  -2 -15    7.18    1.62
   1  -2 -15    8.40    1.46
   1  -2 -15    5.39    2.10
   1  -2 -15    7.36    1.07
   4   2  -7    0.44    1.43
   4   2  -7    3.96    2.12
   4   2  -7    0.26    1.57
  -4  -2   7   -2.28    3.14
   4   2  -7    0.28    3.00
  -1  -8 -12   43.58    3.81
  -1  -8 -12   44.64    3.93
  -1  -8 -12   43.00    4.07
   0   7  -8    4.05    1.47
   0   7  -8    1.97    1.46
   1   4 -12   14.14    2.30
   1   4 -12   12.17    1.80
   1   4 -12   12.22    1.61
   3   7  -4   -1.84    1.26
   3   7  -4   -1.98    3.28
  -3  -7   4    1.49    1.30
   4   6  -1    1.41    4.41
   4   6  -1    5.62    1.88
  -4  -6   1    3.25    1.34
   4   6  -1    3.99    1.54
  -2  -8 -11    2.42    2.04
  -2  -8 -11    6.28    2.10
  -1   9  -1   41.46    3.86
   1  -9   1   36.64    4.36
  -1   9  -1   37.62    3.37
  -1   9  -1   30.90    3.74
   0  -5 -15    0.85    1.49
   0  -5 -15    0.65    1.67
   0  -5 -15    1.89    2.01
  -2   7  10   25.23    6.57
   2  -7 -10   27.08    2.90
   2  -7 -10   28.53    2.38
   2  -7 -10   29.35    2.83
   2  -7 -10   27.08    2.86
  -1  -5 -15    5.65    2.01
  -1  -5 -15    5.41    1.80
  -1  -5 -15    6.08    1.92
   1  -3 -15    3.33    1.78
   1  -3 -15    3.44    1.11
   1  -3 -15    2.83    1.47
   1  -3 -15    1.86    1.08
  -1   0 -15   46.95    4.39
  -1   0 -15   44.11    4.04
  -1   0 -15   40.70    4.08
   0  -8 -12   40.50    3.70
   0  -8 -12   40.99    3.69
   0  -8 -12   37.80    3.59
  -4   2  -7   71.53    5.62
  -4   2  -7   61.13    5.38
  -4   2  -7   59.06    5.35
  -3  -3 -13   43.83    4.32
   3   3  13   31.77    4.35
  -3  -3 -13   41.31    4.37
  -3  -3 -13   39.36    3.76
  -1   3 -13   18.26    2.29
  -1   3 -13   12.44    1.80
  -1   3 -13   12.25    2.38
   2   9  -1   26.05    2.42
  -2  -9   1   29.49    2.73
  -2  -9   1   29.09    2.82
   3  -7  -2   35.39    4.13
   3  -7  -2   45.75    4.31
  -3   7   2   48.64    5.27
  -3   7   2   50.68    3.99
  -3   7   2   45.12    4.00
  -4   0  -9   12.44    2.35
  -4   0  -9   17.15    2.51
  -3   6  -4    0.49    2.34
  -3   6  -4    1.84    2.02
  -3   6  -4   -2.30    2.15
  -1  -9 -10    0.26    2.09
  -1  -9 -10    0.08    1.95
   1  -1 -15   71.82    5.40
   1  -1 -15   78.81    5.66
   1  -1 -15   60.06    5.16
  -3  -8   1    4.50    1.70
   3   8  -1    5.25    3.65
   3   8  -1    3.25    1.22
  -3  -8   1    3.30    1.42
   1   3 -13    0.50    1.03
   1   3 -13    2.33    1.59
   1   3 -13   -0.40    2.07
   3  -7  -3   17.30    2.46
  -3   7   3   17.83    2.35
  -3   7   3   20.64    4.56
  -3   7   3   20.43    2.22
   3  -7  -3   20.82    2.54
  -3  -2 -13   20.81    3.37
   3   2  13   16.75    3.56
  -3  -2 -13   19.51    3.24
  -3  -2 -13   22.75    2.83
   2   4 -11  112.41    7.96
   2   4 -11   89.12    7.88
  -1   4 -12    0.14    2.02
  -1   4 -12   -0.51    1.27
  -1   4 -12    3.35    2.04
  -3  -8  -8   22.10    2.50
   3   8   8   20.22    3.17
  -3  -8  -8   16.09    2.39
   0   9  -3    8.34    2.18
   0  -9   3    5.37    2.22
   0   9  -3    7.11    2.12
  -3   7   1    2.69    1.77
  -3   7   1   -1.27    1.88
   3  -7  -1    0.69    2.61
   3  -7  -1   -1.46    2.16
  -3   7   1    1.71    3.75
   3   4  -9   30.72    3.91
   3   4  -9   35.26    3.00
  -3  -4   9   25.48    3.91
   3   4  -9   31.21    3.00
   4   6   7   30.00    4.49
  -4  -6  -7   24.68    2.62
  -4  -6  -7   25.96    2.79
   0  -8   6   20.38    2.96
   0  -8   6   19.51    2.80
   0   8  -6   15.51    2.44
   0   8  -6   20.99    2.35
  -4   4  -3    6.64    2.69
  -4   4  -3    5.81    1.79
  -4   4  -3    5.02    1.91
   4   0  -8   18.78    2.19
   4   0  -8   17.08    2.84
  -4   0   8   19.17    4.91
   4   0  -8   17.82    2.31
   4   0  -8   18.23    3.22
   1   5 -11    1.31    1.40
   1   5 -11    2.95    1.52
   1   5 -11    3.52    1.61
  -1  -9   3    3.43    1.95
  -1  -9   3    2.26    2.08
  -2   8  -2    5.84    2.09
   2  -8   2    2.50    2.65
  -2   8  -2    0.59    1.98
   2  -8   2    0.44    3.07
  -2   8  -2    4.72    2.30
  -1   8  -5    8.15    2.12
  -1   8  -5   10.84    2.09
   1  -8   5   10.34    2.40
   1  -8   5    7.19    2.68
  -4   4   5    0.74    0.94
  -4   4   5    1.88    5.51
  -1 -10  -4   22.31    3.04
  -1 -10  -4   20.66    2.90
   3   3 -10   21.52    2.24
   3   3 -10   17.21    2.96
   3   3 -10   20.70    2.36
  -3  -3  10   16.25    3.73
   1   7  -8    1.10    1.40
   1   7  -8   -0.08    1.40
   4  -1  -8   38.12    3.79
   4  -1  -8   33.51    4.10
  -4   1   8   33.86    5.97
   4  -1  -8   36.38    3.47
   2   3 -12   44.87    4.08
   2   3 -12   46.64    4.01
   1  -9  -8   -2.39    2.00
   1  -9  -8    0.24    2.12
  -1   9   8   -6.63    5.73
   0  -9 -10   11.90    2.24
   0  -9 -10   11.18    2.15
   3  -7  -4   -0.41    2.01
  -3   7   4   -0.37    1.58
  -3   7   4    3.91    4.97
  -3   7   4    2.46    1.65
   3  -7  -4   -0.19    2.01
  -2   3 -12   -1.47    2.35
  -2   3 -12    1.46    2.23
   3  -6  -8    1.90    1.65
   3  -6  -8    3.97    1.67
  -3   6   8    3.29    1.12
  -3   6   8    2.35    1.22
   3  -6  -8    2.27    2.21
  -1 -10  -3  299.80   23.22
  -1 -10  -3  298.95   23.24
  -1 -10  -5   27.04    3.22
  -1 -10  -5   30.15    3.42
   4   2  10   -0.13    3.60
  -4  -2 -10    4.15    2.20
  -4  -2 -10    0.62    2.15
   2   5 -10    1.13    1.78
   2   5 -10   -0.30    1.59
  -3  -4 -13   83.35    5.95
  -3  -4 -13   58.13    5.21
  -4  -3 -10   27.09    3.30
  -4  -3 -10   29.56    3.23
   4   3  10   32.80    4.59
  -3   2 -11   19.06    3.01
   1   8  -6   18.15    2.02
   1   8  -6   14.16    2.05
  -1  -8   6   18.60    2.30
  -1  -8   6   15.03    2.57
   0  10   4   -1.03    2.11
   0 -10  -4    1.64    2.49
  -1   2 -14   25.71    2.64
  -1   2 -14   17.88    2.76
   0   6 -10   -0.16    1.18
   0   6 -10    2.46    1.73
   0   6 -10   -0.59    1.63
   1  -8 -11   47.06    4.16
   1  -8 -11   52.34    4.25
   1  -8 -11   46.15    3.79
   4   5  -4   27.43    4.65
   4   5  -4   31.05    3.09
   4   5  -4   23.18    2.56
  -3   7   0   90.12    7.30
   3  -7   0   72.15    7.42
  -3   7   0   97.24    7.23
  -3   7   0   97.95    7.96
  -2   2 -13   42.49    3.96
  -2   2 -13   37.99    3.92
   0  10   3   10.52    1.91
   0 -10  -3   13.21    2.65
   4  -3  -7   55.82    5.34
   4  -3  -7   45.01    4.58
  -4   3   7   51.68    6.70
   2  -2 -14   40.35    3.28
   2  -2 -14   32.20    3.44
   2  -2 -14   35.58    3.11
  -2  -9  -9   35.66    3.65
   3   5  -8   23.74    2.51
   3   5  -8   28.15    2.48
   3   5  -8   23.97    3.57
   4   5   9   36.04    4.50
  -4  -5  -9   32.18    3.15
  -4  -5  -9   30.13    3.01
   0  10   5    2.00    2.63
   0 -10  -5    6.08    2.47
   4   1  -8    6.15    1.69
  -4  -1   8    4.73    3.98
   4   1  -8    2.77    2.68
   4   1  -8    3.58    2.20
   4   1  -8    4.95    1.67
  -3   3 -10    9.11    2.62
   2   7  -7    7.04    1.19
   2   7  -7    2.39    1.24
  -2  -7   7    5.30    1.54
  -1 -10  -2    5.27    2.29
  -1 -10  -2    5.26    2.32
  -2   4 -11   80.12    7.36
  -2   4 -11  100.88    7.41
  -3  -1 -13    3.29    2.55
   2  -8  -8    1.60    1.89
   2  -8  -8   -0.67    1.96
   2  -8  -8    2.30    2.07
  -2   8   8    1.00    5.89
   1  10   6   14.06    2.79
  -1 -10  -6   17.31    2.81
   2  -1 -14   26.23    2.73
   2  -1 -14   28.14    3.01
   2  -1 -14   28.25    2.64
   1  -4 -15   35.35    2.86
   1  -4 -15   29.71    2.66
   1  -4 -15   29.76    3.13
   1  -4 -15   32.04    2.89
   1  -4 -15   32.41    2.83
  -1   5 -11   14.68    2.27
  -1   5 -11   13.27    1.52
  -1   5 -11   11.65    2.18
  -2  -3 -15   49.30    4.83
  -2  -3 -15   52.01    4.96
  -2  -3 -15   54.99    4.95
   3  -7  -5    7.45    2.05
   3  -7  -5    7.21    1.87
  -3   7   5    2.31    5.48
  -3   7   5    3.77    1.61
  -3   7   5    3.31    1.58
   4   6  -2   41.00    5.24
  -4  -6   2   37.47    3.37
   4   6  -2   41.97    3.54
   0   1 -15   15.15    2.80
   0   1 -15   15.06    2.23
   0   1 -15   14.38    1.92
   0   1 -15   17.98    2.09
   0 -10  -2   -1.35    2.65
   1   2 -14   40.30    3.62
   1   2 -14   35.61    3.03
  -4   3  -6   28.39    3.05
  -4   3  -6   26.73    3.03
  -3   1 -12    6.43    2.37
   1   0 -15   23.95    2.65
   1   0 -15   16.41    1.62
   3   6  12    4.11    2.23
  -3  -6 -12    3.42    2.14
   2  -6 -12   11.57    1.81
   2  -6 -12   13.83    2.36
   2  -6 -12   15.54    2.57
   2  -6 -12   14.52    1.53
   2  -6 -12   14.46    1.87
  -3   5  -7    0.16    2.07
  -2  -2 -15    1.96    2.49
  -2  -2 -15    2.29    2.57
  -2  -2 -15    3.84    2.46
  -2  -7 -13    4.18    1.36
  -2  -7 -13    4.27    1.92
  -4  -1 -10    0.47    2.37
   3  -5 -10   -1.91    2.16
  -3   5  10    0.12    0.75
   3  -5 -10    1.91    2.29
   3  -5 -10   -0.64    1.16
  -2   6  -8   -0.38    2.12
  -2   6  -8    1.51    0.61
  -4   2   8  400.88   29.47
   4  -2  -8  373.96   28.88
   4  -2  -8  333.03   28.80
   4  -2  -8  393.77   28.73
   1  -9   2    0.34    3.04
  -1   9  -2    1.12    1.22
  -1   9  -2    2.27    2.14
   3  -4 -11    2.64    2.27
   3  -4 -11    2.28    1.33
   3  -4 -11   -1.84    2.06
   3   2 -11   27.66    2.91
  -3  -2  11   32.83    4.88
   3   2 -11   24.70    3.43
   3   2 -11   30.18    2.72
   2  -5 -13   24.04    2.96
   2  -5 -13   23.49    2.31
   2  -5 -13   29.02    2.35
   2  -5 -13   24.26    2.88
   0  10   6   11.80    3.39
   0 -10  -6   14.66    2.64
   2   8  -5   18.41    2.30
   2   8  -5   23.34    2.33
  -2  -8   5   16.62    2.38
  -2  -8   5   23.88    2.53
   2   8  -5   24.81    2.26
   3  -1 -12   18.48    1.95
   3  -1 -12   14.78    2.34
   3  -1 -12   15.02    2.73
   3  -1 -12   18.15    2.06
  -4  -4 -10    3.96    2.00
  -4  -4 -10    0.65    2.00
   4   4  10   -2.72    3.38
  -2  -6 -14   17.92    2.47
  -2  -6 -14   12.71    1.68
   2  -3 -14    7.71    2.04
   2  -3 -14   10.75    1.45
   4   7   3   14.41    4.36
  -4  -7  -3   14.14    2.26
  -4  -7  -3   16.63    2.15
  -3  -8   2   14.22    1.89
   3   8  -2    8.60    1.45
   3   8  -2   11.35    3.89
  -3  -8   2   12.58    1.85
   2   9  -2   13.55    1.75
  -2  -9   2   15.34    2.41
   2   2 -13   67.56    5.67
   2   2 -13   68.74    5.53
  -3   7  -1    4.80    2.97
  -3   7  -1    4.44    1.88
  -3   7  -1    1.39    1.97
   0  -2 -16    0.19    1.53
   0  -2 -16    0.20    2.19
   0  -2 -16    0.46    1.55
  -4  -7  -4    0.65    1.80
  -4  -7  -4    4.77    1.98
   4   7   4   -0.39    4.18
  -4   4  -4    0.33    1.88
  -4   4  -4    1.14    1.85
   0  -3 -16   30.68    3.09
   0  -3 -16   32.35    3.46
   0  -3 -16   37.41    3.10
   1   6 -10    7.32    1.64
   1   6 -10    6.78    1.60
   1   6 -10    7.06    1.62
   4   6   8   10.97    3.86
  -4  -6  -8    7.58    1.81
  -4  -6  -8    9.15    1.87
   4   3  -7    1.49    1.62
   4   3  -7    0.10    3.29
   4   3  -7    0.96    1.18
   4   3  -7   -3.43    2.13
  -4  -3   7    2.70    2.33
  -3  -8  -9   15.76    2.22
   3   8   9   12.06    2.81
  -2  -4 -15    8.62    2.96
  -2  -4 -15    8.13    2.66
  -2  -4 -15    8.08    2.20
  -1 -10  -1   34.97    3.66
  -1 -10  -1   34.82    3.63
  -1  -7 -14    0.81    1.81
  -1  -7 -14    1.09    1.85
  -1  -7 -14    2.17    1.45
   4  -4  -6   13.35    2.73
  -4   4   6   10.82    1.29
  -3  -7 -11   55.90    4.62
   3   7  11   48.27    4.73
   3  -2 -12    2.73    1.34
   3  -2 -12    6.26    1.50
   3  -2 -12    2.18    1.91
   3  -2 -12    2.43    2.25
   1  -6 -14    6.96    1.90
   1  -6 -14    7.71    1.71
   1  -6 -14    7.62    1.64
   1  -6 -14    5.69    1.34
  -4  -7  -2    9.30    1.89
   4   7   2   13.38    4.64
  -4  -7  -2   10.01    1.84
   1  10   7   10.26    3.03
  -1 -10  -7    9.25    2.41
  -2   7  -6   12.60    2.13
  -4  -4   6   -1.25    1.70
   4   4  -6    1.07    1.60
   4   4  -6    3.11    3.26
   4   4  -6    0.40    2.06
  -4   5   1   -0.32    1.52
  -4   5   1   -1.66    1.45
  -4   5   2    0.11    1.45
  -4   5   2   -0.61    1.36
   0 -10  -1   61.01    5.55
   1  -7 -13    1.95    1.08
   1  -7 -13    2.08    2.12
   1  -7 -13   -0.15    1.86
  -2   8  -3    1.33    2.17
  -2   8  -3    0.80    1.95
   2  -8   3    3.65    3.06
  -2   1 -14   14.10    2.55
  -2   1 -14    8.08    2.35
   2   0 -14    1.82    1.96
   2   0 -14    0.70    1.54
   0  -7 -14    5.01    1.77
   0  -7 -14    1.47    1.91
   0  -7 -14    0.78    1.87
   2   6  -9   95.11    6.14
   2   6  -9   63.06    5.94
  -3   6  -5   -1.70    2.07
  -3   6  -5    1.34    2.11
   3   0 -12    3.22    1.76
   3   0 -12    5.07    2.08
   3   0 -12    3.26    1.50
  -1  -3 -16    7.70    2.11
  -1  -3 -16    7.19    2.40
  -1  -3 -16    8.03    2.22
   4   7   5    3.37    4.21
  -4  -7  -5    3.84    1.84
  -4  -7  -5    5.01    1.87
   1  -9  -9   47.74    4.68
  -1   9   9   58.51    7.03
   1  -9  -9   54.14    4.60
  -3   4  -9   37.12    3.76
  -3  -5 -13    2.34    1.01
  -3  -5 -13   -4.50    2.47
  -1   7  -8  143.05   11.08
  -1   7  -8  142.47   11.35
  -1   7  -8  146.89   11.30
  -1  -2 -16   64.51    5.58
  -1  -2 -16   62.16    5.38
  -1  -2 -16   63.41    5.56
  -4   5   0    8.05    1.69
  -4   5   0    6.85    1.71
  -4   1  -9  127.84   10.24
   3  -7  -6    0.88    1.78
   3  -7  -6   -2.03    1.88
  -3   7   6   -0.34    1.49
  -3   7   6   -2.04    1.39
   3   7  -5   76.60    5.29
   3   7  -5   64.93    3.83
  -1  -9 -11   15.60    2.32
  -2  -1 -15   -0.28    2.48
  -2  -1 -15    7.39    2.23
  -2  -1 -15    0.88    2.35
  -1  -6 -15   -0.28    1.82
  -1  -6 -15    0.22    1.92
  -1  -6 -15    0.08    1.46
   0 -10  -7   -2.92    2.35
   0  10   7   -4.97    4.14
  -4   5   3    2.09    1.35
  -4   5   3   -1.12    1.23
  -1   1 -15   25.42    3.00
  -1   1 -15   27.59    2.92
  -1   1 -15   35.53    3.54
  -5  -1  -1   16.90    3.45
  -5  -1  -1   18.49    2.62
   5   1   1   18.72    4.23
  -5  -1  -1   18.55    2.64
  -4  -7  -1   25.59    2.51
  -4  -7  -1   23.46    2.47
   4   7   1   22.86    4.65
   0   9  -4   34.15    3.42
   0  -9   4   40.03    3.83
   0  -9   4   35.52    4.10
   0   9  -4   32.50    3.55
   4   2  -8   -1.92    1.42
   4   2  -8    0.51    2.24
  -4  -2   8   -0.50    2.97
   4   2  -8    0.41    1.58
   4   2  -8   -2.44    2.70
   0  -1 -16    1.00    1.66
   0  -1 -16    1.51    2.10
   0  -1 -16    0.91    1.52
  -2   5 -10    0.97    2.01
  -2   5 -10    0.99    1.20
  -4   2  -8    3.45    2.23
   0  -6 -15   -2.53    1.70
   0  -6 -15   -0.06    1.87
   0  -6 -15   -0.34    1.69
  -2  -8 -12   16.60    2.38
   2  -7 -11   16.03    2.20
   2  -7 -11   10.82    1.96
   2  -7 -11   14.73    1.49
   2  -7 -11   15.59    2.06
   5   1   2   34.58    5.74
  -5  -1  -2   34.85    4.32
  -5  -1  -2   46.72    4.00
  -5  -1  -2   45.43    4.17
   3   6  -7   36.03    3.05
   3   6  -7   36.30    4.30
   3   6  -7   33.77    3.14
  -5  -1   0   22.22    2.47
   5   1   0   14.52    4.21
  -5  -1   0   14.19    3.61
  -5  -2  -1   14.87    3.12
  -5  -2  -1   23.59    2.68
   5   2   1   16.57    4.84
  -5  -2  -1   25.45    2.69
  -5  -2  -2    2.22    2.15
  -5  -2  -2    4.10    2.74
   5   2   2   -0.66    4.62
  -5  -2  -2    0.08    2.10
   0  -4 -16    2.00    1.50
   0  -4 -16    1.28    1.98
   0  -4 -16    4.80    1.01
   0  -4 -16    4.12    1.63
   1   9  -4    3.11    1.88
  -1  -9   4    2.81    2.07
   1   9  -4    2.72    1.76
  -1  -9   4   -0.21    2.20
  -1  -8 -13    1.41    1.93
  -1  -8 -13    1.35    1.43
  -3   6   9    0.35    1.00
  -3   6   9    0.82    1.09
   3  -6  -9   -3.07    1.61
   3  -6  -9    2.36    1.68
   3  -6  -9    4.95    2.75
   3  -6  -9    0.77    2.18
  -3  -9  -4   -0.04    2.14
  -3  -9  -4    0.93    1.98
   3   9   4   -0.96    3.37
   0  -9 -11    6.06    1.99
  -3   0 -13    8.12    2.60
  -1  -4 -16    1.65    2.11
  -1  -4 -16    7.37    2.25
  -1  -4 -16    4.62    2.08
  -2  -9 -10    5.31    2.17
  -3  -9  -3   37.57    3.50
  -3  -9  -3   36.20    3.54
   3   9   3   36.07    4.70
  -4   5  -1    0.97    1.58
  -4   5  -1    1.64    1.56
   0   4 -13   16.93    2.20
   0   4 -13   14.35    1.91
   0   4 -13   15.43    2.22
  -4  -7  -6    0.46    1.61
   4   7   6   -1.72    3.82
  -4  -7  -6   -4.06    1.65
  -5  -2   0    8.48    2.96
  -5  -2   0   -0.76    1.73
   5   2   0   -1.18    2.62
   5   2   0    3.69    4.14
  -4   0 -10   32.94    3.43
   2  -8  -9    8.14    2.17
  -2   8   9    3.49    6.16
   2  -8  -9   10.49    1.94
   2  -8  -9    7.88    2.05
   1  10   0   21.25    1.92
  -1 -10   0   18.99    2.63
  -1 -10   0   24.21    2.80
  -3   7  -2    3.35    1.73
  -3   7  -2   -2.53    2.47
   3  -3 -12    7.13    2.29
   3  -3 -12    7.09    1.30
   3  -3 -12    6.87    2.01
   3  -3 -12    6.67    1.47
   3   9   5    0.54    3.19
  -3  -9  -5    2.50    1.96
  -3  -9  -5   -1.58    2.07
   5   2   3   16.68    4.85
  -5  -2  -3   15.84    2.86
  -5  -2  -3   18.03    2.83
  -5  -2  -3   16.75    2.60
   4   6  -3    0.33    1.47
   4   6  -3   -0.20    3.83
  -5  -1  -3    5.52    2.53
  -5  -1  -3   -0.77    2.11
   5   1   3    0.15    4.60
  -5  -1  -3    1.06    2.09
  -1   6 -10    7.52    1.96
  -1   6 -10    5.76    2.03
  -1   6 -10    7.09    1.19
  -5   0  -1    3.27    1.97
  -5   0  -1    4.04    1.90
   5   0   1    5.89    4.57
   0  -8 -13    5.72    2.00
   0  -8 -13    4.77    1.83
   0  -8 -13    9.80    1.94
  -1 -10  -8   -3.45    2.38
   4   5  -5   -0.96    3.58
   4   5  -5    1.65    1.49
   2  -4 -14    2.33    1.87
   2  -4 -14    4.15    1.20
   2  -4 -14    2.43    1.04
  -1   8  -6   35.60    3.47
   1  -5 -15   -1.89    1.84
   1  -5 -15   -1.28    1.38
   1  -5 -15    1.63    1.23
   1  -5 -15    0.65    1.39
  -4   5   4    3.33    1.16
  -4   5   4    1.65    1.18
  -5   0   0    0.76    1.99
  -5   0   0   -0.48    1.90
  -5   0   0    0.82    3.21
   5   0   0   -3.47    4.33
   0 -10   0    4.29    2.73
   5   1  -1   -2.23    4.36
  -5  -1   1    1.81    3.34
   4  -3  -8   -6.06    3.45
   4  -3  -8   -7.91    2.58
   0   3 -14    2.47    1.46
   0   3 -14   -0.66    1.79
   0   3 -14    1.73    1.67
  -1  -1 -16   83.18    6.82
  -1  -1 -16   76.46    6.58
  -1  -1 -16   80.43    6.61
  -2  -5 -15   11.54    1.87
  -2  -5 -15   13.62    2.67
   4   0  -9    2.07    2.70
   4   0  -9    2.02    2.43
   4   0  -9    4.93    1.85
  -4   0   9    3.02    4.30
   4   0  -9    5.60    1.62
   4  -1  -9   11.07    2.61
   4  -1  -9    7.30    1.97
   4  -1  -9    9.82    2.79
  -4   1   9    6.90    5.49
  -4  -5 -10    2.20    2.00
   4   5  10    1.05    3.40
  -2 -10  -4  148.67   11.78
  -3  -9  -2   16.80    2.19
   3   9   2   16.19    3.96
  -3  -9  -2   15.90    2.19
   5   0   2    3.08    4.56
  -5   0  -2    2.35    1.92
  -5   0  -2    1.37    1.85
  -1   9  -3    7.34    2.15
   1  -9   3    6.31    3.32
   4   7   0    7.44    3.92
  -4  -7   0    7.33    1.54
  -4  -7   0   10.17    1.72
   0   7  -9    2.36    1.66
   0   7  -9   -0.04    1.71
   0   7  -9    1.35    1.12
   0   8  -7    5.63    1.77
   0   8  -7    5.38    1.73
   1   1 -15   -0.09    0.72
   1   1 -15    3.28    2.12
  -2 -10  -5    2.39    2.41
   0   5 -12   -1.68    1.79
   0   5 -12    0.96    1.25
   0   5 -12   -0.38    1.73
   3   1 -12   20.10    2.15
   3   1 -12   19.69    2.46
   3   1 -12   18.10    2.91
  -2 -10  -3    0.04    2.22
   3   9   6   10.18    3.20
  -3  -9  -6   10.42    2.52
  -5   0   1   10.10    3.27
   5   0  -1    1.67    3.70
  -5   0   1    4.04    1.81
  -5  -3  -2    5.12    2.16
  -5  -3  -2    1.39    2.47
  -5  -3  -2    3.35    2.10
   5   3   2    3.69    4.63
  -4   4  -5    0.32    1.96
   2  -9  -3   21.97    3.56
  -2   9   3   23.89    2.73
  -2   9   3   22.51    3.87
  -4  -3 -11    0.14    2.34
   4   3  11    2.65    3.79
   5   2  -1   10.34    4.07
   5   2  -1    8.49    3.10
  -5  -2   1    3.80    3.02
   1  -8 -12  198.07   16.61
   1  -8 -12  225.88   16.80
   1  -8 -12  252.05   16.86
   1  -8 -12  224.27   16.78
   0 -10  -8    7.84    2.30
   0  10   8   13.45    4.41
  -3  -8   3    1.89    1.66
   3   8  -3   -0.96    1.13
   3   8  -3    1.87    3.77
  -3  -8   3    0.45    1.60
   4   2  11    7.60    3.93
  -4  -2 -11    8.21    2.39
  -4  -2 -11   12.72    1.90
  -4   3  -7    0.12    2.04
   4   6   9    1.73    3.46
  -4  -6  -9    2.57    1.77
  -5  -3  -1    5.36    1.81
  -5  -3  -1    2.15    1.78
   5   3   1    1.74    2.53
   5   3   1    7.30    4.16
  -5  -3  -1    3.87    2.52
   4  -4  -7   -0.21    2.36
   4  -4  -7    4.41    3.48
  -5  -2  -4   19.13    2.94
   5   2   4   20.71    4.96
  -5  -2  -4   22.24    2.80
  -5  -2  -4   22.73    2.92
   3  -7  -7    3.77    2.19
   3  -7  -7    3.68    1.84
   3  -7  -7    3.91    1.93
  -3   7   7    5.24    1.41
  -3   7   7    4.80    1.38
  -2   9   4    7.26    1.87
   2  -9  -4    5.59    2.64
  -2   9   4    6.24    3.94
   2   9  -3   19.34    1.99
  -2  -9   3   20.56    2.48
  -2  -9   3   21.31    2.54
  -5  -3  -3    5.53    2.16
  -5  -3  -3    7.89    2.22
   5   3   3    4.33    4.76
  -5  -3  -3    7.42    2.38
  -3  -8 -10   10.74    2.00
   3   8  10    9.36    2.37
   2  -9  -2   41.42    4.08
  -2   9   2   35.94    4.19
  -2   9   2   34.98    3.46
  -4   5  -2   -0.11    1.60
  -4   5  -2   -0.20    1.69
  -5  -1  -4    2.74    2.08
   5   1   4   -3.00    4.80
  -5  -1  -4   -1.22    2.04
   2   1 -14    3.05    1.57
   2   1 -14    2.09    2.14
  -2 -10  -6   10.43    2.39
  -1  -8   7    0.11    1.93
   1   8  -7    0.32    1.46
   1   8  -7    1.42    1.55
  -1  -8   7    0.42    1.87
  -3  -3 -14   18.22    2.66
  -3  -3 -14   23.23    3.50
  -5   0  -3    2.47    1.74
  -5   0  -3    4.68    1.96
   5   0   3    3.66    4.31
  -4  -7  -7   -0.09    1.76
   4   7   7   -0.25    3.96
  -4  -7  -7    0.49    1.74
   5   1  -2    0.15    3.05
  -5  -1   2    4.17    3.19
   3   4 -10    9.01    1.68
   3   4 -10    6.25    1.66
   3   4 -10    6.25    2.99
  -3  -4  10    6.55    3.04
  -2 -10  -2  110.76    9.33
  -2 -10  -2  123.86    9.35
  -3  -9  -1    3.38    1.57
  -3  -9  -1    2.26    1.51
   3   9   1    7.24    4.03
   3   9   1    2.81    1.01
  -5  -3   0    5.11    2.67
   5   3   0    8.75    2.69
   4   1  -9   15.50    2.12
   4   1  -9   21.33    2.22
  -4  -1   9   17.89    4.21
   4   1  -9   16.73    2.77
   4   1  -9   15.95    3.18
   0   0 -16    7.38    2.51
   0   0 -16    6.31    1.66
   0   0 -16    9.70    1.90
  -2   8  -4   14.61    2.43
  -2   8  -4   18.24    2.34
   2  -9  -5   23.90    3.15
  -2   9   5   16.15    4.76
   4  -2  -9  143.18   11.51
   4  -2  -9  154.79   11.38
   4  -2  -9  126.88   11.51
   1   7  -9    2.01    1.45
   1   7  -9    1.23    1.39
   3   2  14   18.78    3.50
  -3  -2 -14   20.05    2.78
  -3  -2 -14   15.95    3.41
  -4   5   5   -1.42    1.03
  -4   5   5   -0.66    1.02
  -2   0 -15   14.42    2.88
  -2   0 -15   15.57    2.70
   1  -9 -10   16.44    2.24
   1  -9 -10   13.87    2.26
   5   0  -2   14.42    3.96
  -3   5  -8   14.34    2.55
   5   3   4   52.30    6.44
  -5  -3  -4   54.60    4.87
  -5  -3  -4   56.10    5.02
  -2   9   1    5.23    1.96
  -2   9   1    1.62    2.58
   2  -9  -1    1.12    3.26
   3  -5 -11    0.30    2.14
   3  -5 -11    3.39    2.28
   0  -5 -16    3.91    1.96
   0  -5 -16    5.29    1.52
   0  -5 -16    2.46    1.80
  -1  -5 -16    1.62    1.81
  -1  -5 -16   -0.04    1.75
  -1  -5 -16    1.58    1.99
   4   4  11   47.84    5.15
  -4  -4 -11   42.34    4.11
  -3  -9  -7    9.62    2.34
   3   9   7    9.85    3.08
   1   4 -13   10.15    1.42
   1   4 -13   11.30    2.34
  -3  -3  11   -3.00    3.56
   3   3 -11   -1.39    1.66
   3   3 -11   -0.75    1.49
   3   3 -11    0.04    2.52
   0   2 -15    7.49    1.93
   0   2 -15   11.64    2.92
   0   2 -15   10.79    1.99
  -1  10   4    4.42    3.04
   1 -10  -4    4.64    2.77
  -1 -10   1  103.52    8.40
   2   7  -8    0.50    1.07
   2   7  -8    4.02    1.08
  -5   1   0    0.56    1.65
  -5   1   0    2.05    1.71
   2   8  -6    2.51    1.38
   2   8  -6    2.65    1.30
  -2  -8   6    1.66    1.80
  -2  -8   6    1.07    1.62
   2   8  -6    2.08    1.59
   1  -2 -16  120.66    8.53
   1  -2 -16  120.31    8.76
   1  -2 -16   97.61    8.43
  -1  10   3    2.46    2.63
   1 -10  -3    3.54    2.76
   2   4 -12    1.80    1.75
  -3  -4 -14    9.35    1.87
  -3  -4 -14   17.19    3.11
  -4  -1 -11   30.20    3.54
   4   1  11   25.93    4.66
  -3   7  -3   37.23    3.62
  -3   7  -3   36.88    3.93
   5  -1   1   13.65    4.16
  -5   1  -1   11.45    1.95
  -5   1  -1   14.26    2.08
   3   5  -9   95.98    7.77
   3   5  -9   91.18    8.26
   3   5  -9  102.88    7.77
  -3   6  -6   26.10    2.93
  -3   6  -6   21.27    3.07
  -3  -6 -13    0.80    2.34
  -5  -2   2   -4.10    2.92
   5   2  -2    0.19    2.77
   5   2  -2    4.22    4.04
   0 -10   1    2.87    2.77
   4   7  -1    3.47    4.37
   4   7  -1    5.40    1.63
  -4  -7   1    8.39    1.59
  -1 -10  -9    0.92    2.15
  -3   2 -12   11.03    2.63
  -3  -7 -12   17.44    2.51
   5   2   5    1.57    4.86
  -5  -2  -5   -0.77    2.05
  -5  -2  -5    1.42    1.91
  -1   4 -13    1.33    2.07
  -1   4 -13    1.24    1.89
  -1   4 -13   -1.68    1.19
  -1  10   5    9.53    3.44
   1 -10  -5   11.89    2.57
  -3   3 -11   15.64    2.72
   1  -3 -16   34.85    3.08
   1  -3 -16   37.38    3.07
   1  -3 -16   37.54    3.62
   1  -3 -16   38.63    3.16
  -2 -10  -7    9.37    2.51
  -5   1   1    9.51    1.79
   5  -1  -1    8.43    4.42
  -1   3 -14    8.13    1.54
  -1   3 -14    6.31    1.96
  -1   3 -14   10.71    2.10
   1   5 -12    7.31    1.55
   1   5 -12    5.63    1.60
   1   5 -12    6.16    1.48
   2  -6 -13   18.96    1.96
   2  -6 -13   20.46    2.72
   2  -6 -13   24.87    2.16
   2  -6 -13   19.82    2.14
   2  -6 -13   20.90    2.76
   4   3  -8   12.17    2.51
   4   3  -8    8.23    1.81
   4   3  -8   10.95    3.01
  -4  -3   8    4.77    2.83
   4   3  -8   10.12    1.47
   4   4  -7   25.95    2.55
   4   4  -7   25.04    3.85
   4   4  -7   24.78    3.17
  -4  -4   7   21.20    2.83
   2   5 -11    1.85    1.75
  -2  -7 -14   13.84    2.48
  -2  -7 -14   13.04    1.66
  -5  -3   1    3.93    2.62
   5   3  -1    2.26    2.52
   5   3  -1    2.30    4.42
  -5   0  -4   22.17    2.48
  -5   0  -4   19.05    2.36
   5   0   4   19.62    5.30
   1 -10  -2    0.06    2.90
  -1  10   2    2.71    2.09
  -2   6  -9   17.15    2.50
  -2   6  -9   14.72    1.41
  -2   7  -7    1.37    2.01
  -2 -10  -1   70.11    5.85
  -2 -10  -1   68.94    5.81
  -2   3 -13   14.72    2.53
   3  -4 -12    1.32    1.35
   3  -4 -12    2.69    2.23
   3  -4 -12    4.29    2.10
   2  -9  -6    0.82    1.97
   2  -9  -6    5.79    2.56
  -2   9   6    0.99    4.70
  -1  -9 -12    1.35    2.07
   5  -1   2    7.85    4.57
  -5   1  -2    4.34    1.68
  -5   1  -2    5.65    1.78
   1   3 -14    0.56    1.98
   1   3 -14    0.18    0.88
  -5  -1  -5   -1.15    2.10
   5   1   5    1.79    4.77
  -5  -1  -5    3.68    1.86
   0   6 -11    4.55    1.69
   0   6 -11    2.12    1.26
   0   6 -11    4.06    1.72
  -1   0 -16    3.15    2.75
  -1   0 -16   -2.07    2.11
  -1   0 -16    0.65    2.05
   2   3 -13    4.00    1.61
   2   3 -13    5.03    1.97
   1  -1 -16    1.27    0.69
   1  -1 -16   -0.87    2.14
   0  -9   5   11.13    2.87
   0   9  -5   12.09    2.12
  -2  -9 -11    0.72    2.02
  -4   5  -3   13.93    2.10
   4   6  -4    0.20    3.77
   4   6  -4   -0.56    1.39
   3   7  -6    2.04    1.37
   3   7  -6    3.70    3.56
   2  -8 -10    5.43    2.07
   2  -8 -10    2.52    1.96
   2  -8 -10    4.84    1.83
   5   1  -3    8.34    3.12
  -5  -1   3    7.44    3.25
   5   1  -3    5.34    3.93
   0 -10  -9    4.36    2.13
  -5  -3  -5   10.04    2.26
  -5  -3  -5    6.39    2.11
  -3  -9   0    4.08    1.51
   3   9   0    2.83    4.12
   3   9   0    2.72    1.09
  -3  -9   0    1.35    1.64
  -3   6  10   -0.44    0.87
   3  -6 -10   -0.71    1.44
  -3   6  10   -0.92    0.98
   3  -6 -10    1.78    1.59
   3  -6 -10   -0.07    2.10
  -2   9   0    3.09    2.51
   2  -9   0    1.48    2.95
  -2   9   0   -1.04    1.82
  -3  -1 -14    8.66    2.94
  -3  -1 -14   11.69    2.59
  -2   4 -12    6.62    2.18
  -5  -4  -2   26.99    2.87
   5   4   2   20.81    5.09
   5   4   2   21.71    3.09
  -5  -4  -2   27.08    2.80
  -1  10   6   17.60    4.24
   1 -10  -6   19.19    2.73
   5   0  -3    2.66    4.04
   5   0  -3    9.20    3.08
  -1  -9   5    5.08    2.23
  -1  -9   5    2.03    2.10
   1   9  -5    4.83    1.91
   1   9  -5    1.96    1.78
   5  -1  -2    8.70    4.07
   5   4   3   16.49    2.78
   5   4   3   16.63    4.80
  -5  -4  -3   19.41    2.51
  -5  -4  -3   18.90    2.66
  -4   1 -10   18.89    2.76
  -4   2  -9    6.16    2.18
  -4  -7  -8   12.41    2.15
   4   7   8   18.96    3.97
  -3   7   8    3.01    1.31
  -3   7   8    5.45    1.39
   3  -7  -8    0.61    1.72
   3  -7  -8    3.14    1.93
   3  -7  -8    5.10    2.25
  -3   1 -13    1.37    2.61
   2  -5 -14    2.18    2.03
   2  -5 -14    1.73    1.15
   2  -5 -14    2.14    0.93
  -2   2 -14    1.61    2.14
   0  -9 -12    5.70    1.98
   5   4   1   10.38    2.83
   5   4   1   14.18    4.60
  -5  -4  -1   14.73    2.51
  -5  -4  -1   15.92    2.03
  -1   5 -12    0.89    2.08
  -1   5 -12    1.99    1.20
   4  -5  -6   -1.25    2.30
  -4   5   6    0.36    0.88
  -4   5   6    0.09    0.92
  -2  -6 -15    2.43    2.10
  -2  -6 -15    0.18    1.32
   2  -7 -12   -0.04    2.43
   2  -7 -12    3.13    1.63
   2  -7 -12    3.40    0.99
   2  -7 -12    1.87    1.84
   2  -7 -12    2.65    1.60
  -2  -8 -13   -1.60    1.58
  -2  -8 -13    3.21    2.12
   2  -2 -15   53.51    4.76
   2  -2 -15   55.84    4.50
   1 -10  -1    0.18    3.15
  -1  10   1    0.59    1.71
   1  -9   4    1.42    2.93
  -1   9  -4    2.07    2.03
   3   9   8    6.77    2.72
  -3  -9  -8    9.92    2.06
   5  -1   3   19.10    4.92
  -5   1  -3   16.96    2.28
  -5   1  -3   16.90    2.27
   1  -7 -14   28.59    2.57
   1  -7 -14   29.96    3.13
   1  -7 -14   29.25    2.88
   1  -7 -14   32.07    2.94
  -1  -7 -15   24.54    2.65
  -1  -7 -15   19.14    2.36
   3   2 -12    2.24    2.49
  -3  -2  12    2.25    3.91
   3   2 -12    0.78    1.58
   3   2 -12    1.31    1.69
  -4   4  -6    2.89    2.06
  -3   4 -10    4.02    2.34
   3  -1 -13   -0.15    1.47
   3  -1 -13   -1.51    1.98
   4   2  -9    1.45    2.68
  -4  -2   9   -2.88    2.85
   4   2  -9   -1.27    1.58
   4   2  -9   -0.77    2.24
   4   2  -9   -0.32    1.57
   4   5  -6   25.73    4.02
   4   5  -6   25.98    2.59
  -1   2 -15   27.10    2.94
  -1   2 -15   25.22    2.85
   1  -4 -16    4.26    1.22
   1  -4 -16    5.46    1.25
   1  -4 -16    1.85    1.01
   1  -4 -16    4.66    1.92
  -5  -4  -4    5.64    2.14
  -5  -4  -4    3.14    2.09
   4  -3  -9   11.82    3.07
   4  -3  -9    4.43    2.40
  -2  -3 -16    3.63    2.76
  -2  -3 -16    5.31    2.47
   4  -4  -8   -1.85    3.41
   4  -4  -8    7.76    2.60
  -2 -10  -8   11.61    2.80
  -4  -6 -10   21.39    2.67
   4   6  10   28.12    4.04
   2  -1 -15   47.88    4.04
   2  -1 -15   47.19    4.35
   3  -2 -13   -0.04    2.28
   3  -2 -13    2.10    1.38
   3  -2 -13   -2.75    1.92
   5   2  -3   12.75    3.80
   5   2  -3   11.59    2.80
  -5  -2   3    8.64    3.20
  -3  -5 -14    2.34    2.78
  -3  -5 -14    3.18    1.11
  -1   7  -9    6.39    1.84
  -1   7  -9    6.96    0.93
  -3  -8   4    0.66    1.57
   3   8  -4    0.73    3.87
  -3  -8   4   -0.45    1.74
   3   8  -4    1.41    1.16
   3   8  -4    0.62    1.27
  -4  -5 -11   24.66    2.98
   4   5  11   33.77    4.00
   1  -6 -15   17.32    1.93
   1  -6 -15   13.13    1.95
   1  -6 -15   12.53    1.58
   1  -6 -15   15.23    2.33
   5   3  -2   -0.81    2.68
   5   3  -2   -1.51    3.74
  -5  -3   2    1.92    2.46
   3   6  -8   42.26    3.56
   3   6  -8   34.69    4.73
   3   6  -8   39.93    3.47
   0  -7 -15    0.34    1.80
   0  -7 -15    2.76    1.82
   0  -7 -15   -1.18    1.95
  -5  -2  -6    1.98    2.01
  -5  -2  -6    5.95    2.33
   2  -9  -7    1.48    2.43
  -2   9   7   -1.96    5.45
   2  -9  -7   -2.72    1.85
   1   6 -11   -1.84    1.60
   1   6 -11    0.76    1.47
   1   6 -11   -1.33    1.56
   5   4   0   32.37    3.65
  -5  -4   0   31.94    3.44
   5   4   0   40.35    5.27
  -1  -8 -14    2.92    1.42
  -1  -8 -14    1.89    1.96
   2  10   0   81.98    6.69
  -2 -10   0   90.59    6.98
  -2 -10   0   91.58    6.99
   2   6 -10    8.11    1.81
   3   8  11   15.90    2.46
  -3  -8 -11   18.68    2.35
   2  -3 -15   18.11    1.83
   2  -3 -15   17.44    2.41
  -5   0  -5   -2.55    1.83
  -5   0  -5   -1.41    1.84
   5   0   5    3.20    4.91
   2   9  -4    1.32    1.61
   2   9  -4   -0.18    1.69
  -2  -9   4    1.75    2.06
  -2  -9   4    2.33    1.80
   2   9  -4    2.55    1.38
  -2  -2 -16   -0.69    2.43
  -2  -2 -16    3.97    2.46
   4   7  -2    1.68    1.49
   4   7  -2    0.71    4.16
  -1   8  -7   20.63    2.57
  -1 -10   2    6.78    2.49
   1 -10  -7   -1.65    2.16
  -1  10   7    2.70    4.49
  -4   0 -11    2.51    2.24
   5  -1  -3   21.75    4.61
   5  -1  -3   18.25    3.47
  -4   3  -8    9.70    2.34
  -2  -4 -16    2.15    2.61
  -2  -4 -16   -0.59    2.08
   0  10  -2    4.16    2.10
   0 -10   2    6.60    2.87
   1   2 -15   19.80    2.78
   3   0 -13   -0.55    1.76
   3   0 -13   -0.27    1.78
   3   0 -13    1.11    1.60
  -5  -3  -6    2.82    2.20
  -5  -3  -6   -0.04    1.98
   5   3   6   -4.47    4.72
  -1 -10 -10    2.64    1.92
  -2   9  -1   11.96    2.45
  -2   9  -1    7.03    2.22
   2  -9   1    8.82    3.38
  -3   7  -4    6.72    2.19
  -3   7  -4   11.94    2.50
  -3   8   3   85.38    6.98
   3  -8  -3   86.06    7.22
  -5  -1  -6   14.92    2.38
  -5  -1  -6   11.17    2.52
   5   1   6    6.71    4.81
   3  -8  -2   26.98    3.43
  -3   8   2   29.99    2.96
   1   0 -16   36.53    3.72
   4  -1 -10    0.17    1.62
   4  -1 -10   -3.33    2.13
   4  -1 -10   -0.17    2.43
   4  -1 -10    2.27    2.56
  -2   5 -11    3.63    1.23
  -2   5 -11    3.37    2.06
   2   2 -14    3.01    1.90
   2   2 -14    0.23    1.48
   0   1 -16   25.06    3.33
   0   1 -16   26.47    2.66
   0   1 -16   19.67    2.55
   0  -8 -14   62.41    5.08
   0  -8 -14   55.41    4.99
   5   4   5   -2.59    4.63
  -5  -4  -5    1.29    2.24
  -5  -4  -5    3.25    2.09
  -2   8  -5   29.01    3.13
   4   0 -10   -0.99    1.73
  -4   0  10   -1.18    4.65
   4   0 -10   -0.91    2.43
   4   0 -10   -0.52    2.67
   4   0 -10   -0.96    1.60
   1  -9 -11   90.91    7.41
  -5   2   0    8.09    1.53
  -5   2   0    7.79    1.54
   3   9  -1    1.29    1.09
  -3  -9   1    1.35    1.62
  -3  -9   1    1.43    1.75
   3   9  -1    5.61    4.13
  -1  10   0    2.57    2.19
  -1  10   0   -1.19    1.33
   5   1  -4   11.13    2.90
  -5  -1   4    3.32    3.45
   5   1  -4    7.23    4.01
   5   0  -4   -2.36    4.27
   5   0  -4   -6.11    3.00
  -4  -8  -4    1.23    1.91
   4   8   4   -1.49    4.12
  -4  -8  -4   -1.05    1.94
  -1  -6 -16   14.64    2.29
  -1  -6 -16   10.61    2.03
  -5   1  -4   94.18    7.24
  -5   1  -4   84.48    7.25
  -4   5  -4    9.23    2.05
  -3   8   4    6.00    1.83
   3  -8  -4    4.93    2.36
   4   8   3    8.90    4.38
  -4  -8  -3   17.00    2.19
  -4  -8  -3   11.11    2.10
   5  -2  -1   32.88    4.80
  -5   2   1   27.66    2.54
  -5   2   1   25.21    2.55
   1  -8 -13   36.35    3.27
   1  -8 -13   27.85    2.73
   1  -8 -13   33.17    3.34
   1  -8 -13   39.53    3.23
  -5   2  -1    0.30    1.53
  -5   2  -1    0.21    1.43
  -4  -3 -12   -1.61    2.52
   4   3  12    0.75    3.42
   0  -3 -17    8.83    1.70
   0  -3 -17   10.84    2.38
   0  -3 -17    9.54    1.80
   3  -3 -13    2.89    2.46
   3  -3 -13   -0.07    1.27
   3  -3 -13    1.14    1.99
   3  -8  -1    0.83    2.47
  -3   8   1    2.68    1.66
   0  -6 -16   14.05    2.19
   0  -6 -16   17.79    2.10
   0  -6 -16   10.78    2.02
  -2   1 -15    9.89    2.53
   0   8  -8    2.30    1.83
   0  -2 -17   23.34    2.98
   0  -2 -17   21.69    2.39
   0  -2 -17   21.56    2.36
   2   0 -15    8.31    1.52
   2   0 -15    7.54    2.05
  -5  -4   1   12.42    2.24
   5   4  -1   14.02    4.32
   5   4  -1   14.46    2.53
  -4  -8  -5    6.88    2.12
   4   8   5    9.81    3.93
  -4  -8  -5    8.73    2.16
  -4  -2 -12   19.75    2.31
  -4  -2 -12   16.01    2.73
   4   2  12   14.41    3.93
   0 -10 -10   20.68    2.68
  -4   6   2   -1.07    1.55
  -4   6   2    1.21    1.51
  -4  -8  -2    4.53    1.70
  -4  -8  -2    5.54    1.79
   4   8   2    5.00    3.80
  -3  -9  -9    5.30    2.12
   3   9   9    5.34    2.55
  -3   0 -14    5.22    2.64
  -4   6   1   18.33    2.34
   4   7   9   -2.19    3.58
  -4  -7  -9    0.10    1.85
  -1  -3 -17   68.75    5.43
  -1  -3 -17   55.36    5.33
   4  -2 -10   42.66    3.89
   4  -2 -10   37.53    4.11
   4  -2 -10   38.24    3.99
   4  -5  -7   11.22    2.47
   4  -5  -7   17.04    3.81
  -5   2   2    2.22    1.33
   5  -2  -2    4.70    4.03
  -1   6 -11   11.96    2.07
  -1   6 -11   10.35    1.45
  -2  -1 -16   20.91    3.12
  -2  -1 -16   22.06    3.06
  -2 -10  -9   -0.18    2.24
  -3   6  -7   -2.47    1.96
  -4   6   3    5.95    1.51
  -4   6   3    6.91    1.55
  -3   8   5    0.83    1.67
   3  -8  -5    1.42    2.31
  -5   2  -2   13.13    1.88
  -5   2  -2   12.72    1.85
  -5  -3   3    7.49    2.55
   5   3  -3   11.25    4.20
   5   3  -3    8.24    2.54
   0   7 -10    2.24    1.77
   0   7 -10    3.86    1.28
   0   7 -10    4.46    1.79
  -1  -2 -17   16.91    2.53
  -1  -2 -17   13.45    2.75
   1   8  -8    7.22    1.54
   1   8  -8    5.94    1.63
   2  -9  -8    0.96    1.78
   2  -9  -8   -0.74    2.31
   4   4  12    3.81    3.41
  -4  -4 -12   -1.68    2.50
   3  -7  -9    3.07    1.99
  -3   7   9    2.95    1.26
  -3   7   9    3.62    1.23
   3  -7  -9    2.59    1.72
   3  -7  -9    6.40    2.31
   2  -4 -15    8.90    1.35
   2  -4 -15    9.97    2.06
  -1  10   8    4.36    5.18
   1 -10  -8    0.22    2.26
   5   2  -4   -4.08    2.75
  -5  -2   4   -2.32    3.10
   5   2  -4   -3.48    4.23
   5  -1  -4    0.05    3.10
   5  -1  -4    0.41    4.07
   4   1 -10   16.56    2.02
   4   1 -10   11.75    1.98
  -4  -1  10   18.88    3.89
   4   1 -10   11.06    2.50
   4   1 -10    9.52    2.98
   4   6  -5    6.18    3.69
   4   6  -5    1.92    1.46
  -4   6   0   16.28    2.14
  -3   8   0   78.43    6.46
  -2 -10   1    3.87    1.99
   2  10  -1    3.58    1.12
   0  -4 -17   -0.24    2.17
   0  -4 -17   -1.00    0.98
   0  -4 -17   -0.42    1.39
   0  -4 -17    0.55    1.58
  -3   5  -9   27.37    3.29
  -5  -4  -6   34.63    3.54
   5   4   6   38.03    5.45
  -5  -4  -6   32.70    3.46
  -4  -8  -6   -2.38    2.15
   4   8   6    2.01    3.90
  -1   1 -16    7.45    2.28
  -1   1 -16   10.81    2.94
  -1   1 -16    8.94    2.21
   3  -5 -12    0.35    2.15
   3  -5 -12    1.72    2.30
   1  -5 -16   14.69    2.30
   1  -5 -16   17.51    1.93
   1  -5 -16   14.46    1.86
  -2  -5 -16    0.68    1.78
  -2  -5 -16    6.40    2.70
  -2  -9 -12    8.11    2.22
   5   2   7   -1.05    4.84
  -5  -2  -7    0.04    2.28
   5   0   6   48.38    6.48
  -5   0  -6   49.18    4.41
   2   8  -7    0.47    1.34
   2   8  -7    0.71    1.67
   2   8  -7    1.18    1.21
  -2  -8   7    0.84    1.69
   2  -8 -11   26.64    2.84
   2  -8 -11   24.35    2.77
   2  -8 -11   26.59    2.75
  -1  -4 -17    9.13    2.53
  -1  -4 -17    6.26    2.28
  -3  -7 -13    6.12    2.13
  -5  -5  -3   61.94    5.45
   5   5   3   62.00    7.08
  -5  -5  -3   67.56    5.37
   5   5   3   61.05    5.54
  -4  -8  -1    2.86    1.53
   4   8   1    1.08    4.37
  -4  -8  -1    1.62    1.75
   5   5   2  105.18    9.08
   5   5   2  108.92   10.06
  -5  -5  -2  111.97    8.98
  -5  -5  -2  120.95    9.00
   0  -1 -17   87.18    6.95
   0  -1 -17   94.35    7.26
   0  -1 -17   81.49    6.91
   0   4 -14    1.94    1.82
   0   4 -14    4.14    1.73
  -1  -9 -13    2.24    2.11
   3   1 -13   12.14    1.75
   3   1 -13   11.26    2.05
  -4   6   4    2.70    1.35
  -4   6   4    3.72    1.35
  -5  -3  -7    3.27    2.25
   5   3   7    1.08    4.67
  -2   9  -2    1.36    1.96
   2  -9   2   -0.47    3.28
  -2   9  -2    3.97    2.06
   4   4  -8   11.64    1.52
   4   4  -8   13.71    1.96
   4   4  -8   17.86    3.43
  -4  -1 -12    5.59    2.57
   4   1  12    7.13    4.15
   1 -10   1    0.51    3.33
  -1  10  -1    0.53    2.16
   4   7  -3   -9.07    4.33
   4   7  -3   -0.10    1.53
   0   9  -6    1.13    1.93
   0  -9   6   -3.61    2.77
   5  -2  -3    5.46    3.95
   3  -6 -11    1.39    1.30
   3  -6 -11    1.19    2.11
  -5  -5  -4   20.61    2.55
  -5  -5  -4   19.37    2.68
   5   5   4   20.55    5.02
   5   5   4   16.28    2.81
  -5   1  -5   -0.10    1.83
  -3  -6 -14   98.69    8.20
   3   4 -11   74.80    6.30
   3   4 -11   80.94    6.30
  -2   7  -8    0.41    1.97
  -4   4  -7    2.07    2.00
   5   5   1   23.57    2.98
   5   5   1   25.48    5.06
  -1   9  -5    5.58    2.08
   1  -9   5    0.84    3.16
  -5   2  -3    0.67    1.47
  -5   2  -3    1.22    1.53
  -5  -4   2   23.48    2.78
   5   4  -2   23.98    4.95
   5   4  -2   23.77    3.11
  -3  -3 -15   29.15    3.17
  -3  -3 -15   29.04    3.76
  -4  -3   9    8.04    2.92
   4   3  -9    0.64    2.66
   4   3  -9    3.60    1.55
   4   3  -9    5.27    1.40
   1   7 -10    5.56    1.47
   1   7 -10    2.11    1.48
   2   7  -9    6.59    1.55
   5   1   7    8.02    5.17
  -5  -1  -7    0.61    2.07
   0   5 -13    7.37    1.91
   0   5 -13    4.85    1.86
   3  -8  -6    2.13    2.07
  -3   8   6    0.35    1.54
  -4   6  -1    0.49    1.73
   3   7  -7    6.89    1.65
   3   7  -7    6.21    1.34
   4  -4  -9   15.09    3.36
   4  -4  -9   10.70    2.53
  -1  -9   6    3.38    2.09
  -1  -9   6    0.31    2.37
   1   9  -6    0.46    1.77
   1   9  -6    2.73    1.66
   1  10  -3    0.95    1.81
  -1 -10   3   -1.21    2.27
   0   3 -15    2.10    1.83
   0   3 -15    2.83    1.82
   0   3 -15    2.62    2.73
  -1 -11  -4    1.89    2.74
   4   6  11   49.15    5.09
  -4  -6 -11   43.60    4.07
  -3  -9   2    0.95    1.77
   3   9  -2    0.41    1.17
  -3  -9   2   -0.54    1.90
   5   0  -5    0.73    3.73
   5   0  -5    1.11    2.92
   0 -10   3   14.46    2.82
   0  10  -3   11.38    2.12
  -1 -11  -5   80.89    6.84
   3   5 -10  236.63   18.15
   3   5 -10  232.26   18.14
   0  -9 -13    3.70    2.01
  -1  -1 -17    1.72    2.65
  -1  -1 -17    2.11    2.41
   5   1  -5    5.21    2.99
   5   1  -5    7.51    3.76
  -3  -2 -15   20.88    2.95
  -3  -2 -15   21.21    3.41
   3   8  -5    9.67    1.50
   3   8  -5    2.04    1.05
   4   8   7   11.88    3.70
  -4  -8  -7    8.20    2.22
  -1 -10 -11    9.44    2.28
   2  -6 -14   13.03    1.58
   2  -6 -14   11.41    1.55
   2  -6 -14   12.21    2.47
   2  -6 -14   12.90    1.60
  -4   2 -10   -0.95    2.41
  -3   8  -1   10.55    2.25
  -4   5  -5    3.24    1.97
  -3  -4 -15   -1.43    1.64
  -3  -4 -15    1.77    2.90
  -1 -11  -3   32.19    3.60
   3  -4 -13    0.85    2.09
   3  -4 -13    0.54    2.32
  -3   7  -5   -2.88    2.05
  -2  -7 -15   73.07    5.72
  -2  -7 -15   63.20    5.34
  -2   6 -10   80.93    6.44
  -2   6 -10   87.25    6.84
   4   5  -7   11.98    3.58
   4   5  -7   13.63    1.89
   5   5   5    0.82    2.17
  -5  -5  -5    5.13    2.14
   5   5   5    3.89    4.66
  -5  -5  -5    1.28    2.07
   3   3 -12    1.13    1.73
  -3  -3  12    0.68    3.43
   3   3 -12    2.11    1.52
   1   1 -16   35.06    3.66
  -3   3 -12   38.82    3.98
   4  -3 -10   54.45    5.31
   4  -3 -10   61.10    5.38
   4  -3 -10   60.98    5.13
  -3  -8 -12   20.73    2.66
  -4   1 -11   10.27    2.70
  -1 -11  -6   21.75    3.12
  -4  -8   0    1.77    1.60
   4   8   0    2.27    4.20
  -4  -8   0    2.29    1.70
  -4   6   5    5.02    1.36
  -4   6   5    9.33    1.34
   2   9  -5    0.61    1.58
  -2  -9   5    2.76    1.83
   2   9  -5    0.18    1.56
  -2  -9   5   -1.23    2.08
   2   9  -5   -0.81    1.55
  -3   2 -13   14.11    2.77
   5   5   0   28.24    5.38
   5   5   0   25.76    3.15
   2   1 -15    2.84    1.90
   2   1 -15   -0.82    1.52
   2  -7 -13   36.83    3.62
   2  -7 -13   32.81    3.26
   2  -7 -13   30.14    2.80
   2  -7 -13   38.35    3.14
   2  -7 -13   32.67    3.04
  -2  -8 -14    3.27    1.54
  -2  -8 -14    2.70    1.89
   0 -11  -4    1.36    2.50
   4   5  12    5.23    3.18
  -4  -5 -12    3.84    2.27
  -3  -9 -10    4.15    2.04
   3   9  10   -0.21    2.13
   0 -11  -5   -1.13    2.62
   5   4   7    0.98    4.49
  -5  -4  -7    1.91    2.08
  -2 -10 -10    1.91    2.13
   1 -10  -9    1.61    2.39
  -1  10   9    5.84    5.80
   5  -1  -5    7.14    3.82
   5  -1  -5    9.66    3.03
  -1  -5 -17    5.39    2.31
  -1  -5 -17    2.42    2.19
   0 -11  -3    4.01    2.80
   5   3  -4   -2.07    4.01
  -5  -3   4    0.11    2.60
   5   3  -4    2.74    2.60
   0  -5 -17    2.26    2.03
   0  -5 -17   -1.63    1.62
   0  -5 -17   -0.66    1.68
   5  -2  -4   10.52    4.36
   5  -2  -4    1.63    3.16
   2  -9  -9   14.64    2.44
   2  -9  -9   10.67    2.03
   2   4 -13    6.17    1.82
   4   7  10   21.01    3.79
  -4  -7 -10   21.26    2.52
  -2   0 -16    6.95    2.73
  -2   0 -16    5.84    2.66
  -1 -11  -2   22.39    3.14
   4  -5  -8    3.56    3.53
   4  -5  -8    0.04    2.34
  -2   8  -6    0.29    2.08
   0 -10 -11    3.47    2.03
   4   2 -10    2.38    1.59
   4   2 -10    2.10    2.49
   4   2 -10    0.12    2.21
   4   2 -10    2.20    1.54
  -4  -2  10    3.57    3.38
  -4   3  -9   11.56    2.51
   1  -9 -12   -3.83    2.00
   2   5 -12   22.87    2.54
  -4   6  -2   -0.11    1.80
  -5   2  -4    0.13    1.58
   1   4 -14   -2.28    2.08
  -2 -10   2    0.97    1.93
   2  10  -2    0.12    1.18
   0 -11  -6    0.60    2.65
   5   2  -5   -1.64    3.99
  -5  -2   5    0.79    3.01
   5   2  -5    5.48    2.66
  -1 -11  -7   -4.05    2.65
  -3   4 -11    4.71    2.57
   0   6 -12   10.16    1.43
   0   6 -12    6.81    1.85
   0   6 -12    7.85    1.88
   0   0 -17    0.15    2.59
   0   0 -17    3.22    1.79
   0   0 -17    1.88    1.53
  -3 -10  -4    3.05    2.26
   3  -8  -7    5.73    2.33
  -3   8   7    3.81    1.48
   3  -8  -7    3.61    2.38
   1   5 -13   15.31    2.45
   1   5 -13   11.24    1.65
  -1   4 -14    1.86    2.08
  -5   3   0    7.79    1.43
  -5   3   0    7.78    1.44
   1  -7 -15   -1.35    2.09
   1  -7 -15    0.60    1.60
   1  -7 -15    0.90    1.68
   1  -7 -15    1.59    1.06
  -5   0  -7   64.47    5.54
   5   0   7   71.89    7.67
  -5   3   1    0.23    1.22
  -5   3   1   -0.07    1.19
  -2   3 -14    2.07    2.36
  -3 -10  -5   -1.01    2.05
   5   5   6   -2.98    4.15
  -5  -5  -6    2.10    2.10
  -1   8  -8    3.68    2.00
   3   6  -9    0.90    1.44
   3   6  -9    1.15    1.67
   5   2   8   23.00    4.92
  -5  -2  -8   20.41    2.89
   2  -5 -15   -1.14    2.11
   0 -11  -2   14.09    2.97
   1  -2 -17    0.39    1.22
   1  -2 -17   -2.09    2.25
  -1  10  -2    2.14    2.28
   1 -10   2   -1.57    3.34
   5   4  -3   12.61    4.48
  -5  -4   3   10.28    2.25
   5   4  -3    8.84    2.53
   3   1  15    2.33    3.03
  -3  -1 -15    1.29    2.80
  -3  -1 -15    1.12    2.20
   0   2 -16   11.34    2.05
   0   2 -16    9.60    3.03
   0   2 -16   16.14    2.15
  -2   4 -13    0.57    2.19
  -2   4 -13    0.57    1.34
  -3 -10  -3   -1.04    2.11
  -5   1  -6   34.10    3.34
  -1  -8 -15    1.02    2.07
  -1  -8 -15   -2.13    1.58
   5   3   8    4.89    4.44
  -5  -3  -8   -1.92    2.07
  -2  -6 -16   -1.99    2.34
  -2  -6 -16    5.70    1.50
   1  -3 -17    1.70    1.99
   1  -3 -17    4.03    1.19
  -2   9  -3    3.34    1.88
  -2   9  -3    5.04    2.21
   2  -9   3    4.83    3.79
  -4   0 -12   -2.18    2.60
  -4  -8  -8   11.83    2.10
   4   8   8   11.34    3.75
  -1  -7 -16    0.97    1.99
  -1  -7 -16    1.39    1.55
  -3   1 -14   -0.15    2.50
  -3   7  10   -1.44    1.12
   3  -7 -10   -0.04    2.15
  -3   7  10   -0.80    1.10
   3  -7 -10    2.11    1.76
   3  -7 -10    0.10    1.62
   5   5  -1  268.90   19.45
   5   5  -1  230.61   18.64
  -1   3 -15    6.85    2.24
  -1   7 -10    5.14    0.98
  -1   7 -10    6.85    1.85
  -3  -5 -15    5.16    1.42
  -3  -5 -15   11.06    2.85
  -5   3  -1    1.43    1.37
  -5   3  -1    2.32    1.35
  -3   8  -2    1.69    1.84
  -5   3   2    0.65    1.09
  -5   3   2    0.02    1.11
   5  -3  -2    1.36    4.04
   2   3 -14    8.26    1.98
   2   3 -14    8.88    1.65
   4  -1 -11   -0.17    2.59
   4  -1 -11    1.63    1.68
   4  -1 -11    0.27    1.99
   4  -1 -11   -0.14    2.44
  -3 -10  -6    6.90    2.45
  -4   6   6    0.09    1.06
   4  -6  -6   -2.46    2.52
  -4   6   6    0.58    1.00
   1   3 -15    2.18    2.20
   4   8  -1   -2.53    4.34
   4   8  -1    0.92    1.41
   3  -1 -14    1.03    1.47
   3  -1 -14    2.38    2.04
  -1 -11  -1   28.04    3.42
   3   2 -13   -0.81    1.45
   3   2 -13    2.24    1.85
  -3  -2  13   -0.84    3.91
   3  -2 -14    6.50    1.45
   3  -2 -14    8.42    2.11
   0  11   7    0.97    3.38
   0 -11  -7    4.68    2.53
  -1   5 -13   41.44    3.64
  -1   5 -13   46.23    4.00
   0  -7 -16   21.64    2.62
   0  -7 -16   20.98    2.53
   4   0 -11    3.18    1.59
   4   0 -11    3.83    2.36
   4   0 -11    0.43    2.57
   4   0 -11    1.59    2.02
   4   7  -4    4.08    3.96
   4   7  -4    0.10    1.42
   1  -8 -14   27.10    2.96
   1  -8 -14   23.98    2.73
   1  -8 -14   22.70    2.18
   4   6  -6    4.20    1.45
   4   6  -6    3.98    3.47
   0  -8 -15    2.69    2.11
   0  -8 -15    1.40    1.88
  -3 -10  -2   11.03    2.17
   5   1   8   81.83    7.88
  -5  -1  -8   71.70    6.25
   1  -6 -16   26.70    2.65
   1  -6 -16   28.22    2.61
   1  -6 -16   24.08    2.98
  -2   2 -15   -0.97    2.18
  -4  -3 -13   -1.62    2.83
   4   3  13   -1.76    3.37
   2   6 -11    3.98    1.60
  -3   6  -8    5.26    2.43
  -1   0 -17   -1.10    2.33
  -1   0 -17    2.83    2.90
   1  -1 -17    8.92    2.36
   1  -1 -17    8.39    1.57
   5   0  -6    4.55    3.69
   5   0  -6    4.62    3.00
  -3  -9   3    4.14    1.98
   3   9  -3    5.27    1.30
  -3  -9   3    7.56    2.23
   2  -2 -16   15.46    1.70
   2  -2 -16   10.99    2.29
  -1 -11  -8    6.02    2.60
  -2  -9 -13   10.01    2.26
  -5   3  -2   13.91    1.81
   0 -11  -1    2.20    2.76
   4  -2 -11    2.87    2.07
   4  -2 -11    5.32    2.49
   4  -2 -11   -0.04    2.45
   2  -8 -12    6.35    1.97
   2  -8 -12    5.57    1.81
   2  -8 -12    4.98    1.86
   5  -2  -5   23.24    4.51
   5  -2  -5   27.36    3.85
   1   6 -12    2.74    1.51
   1   6 -12    2.26    1.51
   5  -3  -3   10.61    4.21
   5   1  -6   20.39    3.35
   5   1  -6   22.32    4.18
   4   2  13   19.99    4.34
  -4  -2 -13   28.40    3.00
  -4  -2 -13   28.98    3.56
   0   8  -9    7.37    1.86
   1  -4 -17    2.65    1.08
   1  -4 -17    0.91    0.98
   1  -4 -17   -0.54    2.08
  -4   6  -3    8.38    2.09
   5   4   8   41.32    5.54
  -5  -4  -8   33.60    3.65
  -2  -3 -17    5.30    2.72
  -2  -3 -17    1.23    2.85
  -3 -10  -7    1.19    2.16
  -1 -10   4    4.66    2.33
   1  10  -4    0.82    1.73
   0 -10   4   25.28    3.64
   0  10  -4   21.21    2.83
  -2   5 -12   33.04    2.96
  -2   5 -12   36.37    3.52
  -5   2  -5   14.00    2.06
  -4   5  -6    6.71    2.30
   4   4  13    9.39    3.45
  -4  -4 -13   10.36    2.77
   2  -1 -16    7.11    1.46
   2  -1 -16    8.82    2.09
   2  -3 -16   10.83    2.22
   2  -3 -16    6.51    1.32
   5   5   7    3.47    4.12
  -5  -5  -7   -0.57    1.99
  -4   4  -8   23.54    2.88
   3   0 -14   -2.26    1.54
   3   0 -14    1.74    1.93
   1 -10 -10    3.26    2.30
   5   6   3   18.96    5.53
  -5  -6  -3   18.16    2.62
  -5  -6  -3   23.02    2.63
   5  -1  -6    5.98    3.16
   5  -1  -6    9.85    4.01
   3  -3 -14    0.19    2.04
   3  -3 -14    1.47    2.50
   3  -3 -14   -0.92    1.18
  -1   2 -16    7.29    2.20
  -1   2 -16   16.37    3.12
  -1 -10 -12    1.40    2.01
  -1   9  -6   29.62    3.22
  -2 -11  -4    2.91    2.42
   4  -4 -10   43.26    4.48
   4  -4 -10   58.25    4.69
  -2 -11  -5    3.50    2.67
  -1  -9 -14   -0.28    2.10
  -1  -9 -14    1.29    1.55
   3  -8  -8   -1.08    2.30
  -3   8   8    0.99    1.32
   3  -8  -8   -1.52    2.05
  -2  -4 -17    7.90    2.62
  -2  -4 -17    2.13    2.25
  -5  -6  -2   30.09    3.18
  -5  -6  -2   31.09    3.18
   5   6   2   26.64    5.46
  -3  -7 -14  116.31    9.46
  -5  -6  -4    5.14    2.24
  -5  -6  -4    5.10    2.03
   5   6   4    4.92    4.95
  -2 -10 -11    2.55    2.27
  -3  -9 -11   44.52    4.14
  -3   7  -6    1.92    2.00
  -3   5 -10    3.92    2.23
  -2  -2 -17    2.47    2.42
  -2  -2 -17    5.09    2.47
  -4  -6 -12   16.60    2.49
   4   6  12   13.96    3.48
   5   5  -2   -2.22    2.26
   5   5  -2    3.47    4.57
   3  -6 -12    4.05    2.45
   3  -6 -12    2.25    2.15
   5   3  -5   -1.38    2.57
  -5  -3   5   -1.36    2.51
   5   3  -5   -3.34    4.06
   3  10   1    5.41    1.07
  -3 -10  -1    9.65    1.83
   3  -5 -13    0.16    2.39
   3  -5 -13    3.46    2.27
   2   8  -8    3.11    1.16
   2   8  -8    3.97    1.75
   2   8  -8   -0.23    1.14
   1   8  -9    9.28    1.62
   1   8  -9    3.29    1.61
   0  11   8    5.68    4.29
   0 -11  -8    7.35    2.51
   2  -9 -10    9.80    1.96
   2  -9 -10    9.52    2.42
   4   1 -11    4.16    2.57
   4   1 -11    1.34    2.73
   4   1 -11    3.81    1.73
   4   1 -11    1.23    1.77
   0   9  -7   -1.97    1.72
  -1  -6 -17    2.08    1.96
  -1  -6 -17    0.97    1.94
  -2  10   4   17.61    2.43
   2 -10  -4   15.84    3.29
   2 -10  -3    1.41    3.04
  -2  10   3    0.07    3.01
  -2  10   3    2.53    2.03
  -2 -11  -3    0.89    2.24
  -1 -11   0   90.04    7.51
  -2 -11  -6  133.27   10.77
   4   8   9   15.90    3.57
  -4  -8  -9   12.13    2.07
   4   4  -9    0.32    1.25
   4   4  -9    1.82    1.61
   4   4  -9   -2.70    2.83
   3   8  -6    0.71    1.38
  -5   3  -3    1.98    1.67
   0  -6 -17   19.47    2.26
   0  -6 -17   16.07    2.48
   2  10  -3   11.03    1.62
  -2 -10   3   11.54    2.39
   4  -5  -9   18.57    3.33
   4  -5  -9   10.88    2.76
   4   7  11    9.14    3.43
  -4  -7 -11    8.96    1.99
   5   4  -4    4.11    4.30
   5   4  -4    4.94    2.38
   1   9  -7    1.85    1.55
  -1  -9   7    0.81    2.22
   4  -6  -7    1.60    2.37
  -4   6   7    1.64    0.97
  -4   6   7    2.72    0.92
   2   2 -15   21.84    2.60
   2   2 -15   20.07    2.23
  -3   8  -3   10.96    2.44
   5  -3  -4   -2.43    4.16
   5   6   1    1.71    2.12
   5   6   1   -3.38    5.18
  -5  -6  -5   22.42    2.93
   5   6   5   25.60    5.40
   2 -10  -5   -2.35    2.88
  -2  10   5   -0.58    1.76
   2 -10  -5    1.64    2.00
  -2   7  -9  150.96   11.99
  -3  -8 -13    0.51    2.09
   0   7 -11    0.69    1.24
   0   7 -11   -2.62    1.74
  -1   6 -12  133.67   10.11
  -1   6 -12  123.60    9.90
  -2  10   2    1.43    2.54
  -2  10   2    3.68    2.05
   2 -10  -2    6.89    3.36
   1 -10   3    2.49    3.12
  -1  10  -3   -0.62    2.08
   5   2  -6    0.14    4.00
   5   2  -6   -0.71    2.76
   0  -9 -14   -4.97    2.20
   0  -9 -14   -2.26    1.85
   3   7  -8   12.62    1.77
   3   7  -8   14.41    1.91
   1   2 -16    9.87    2.44
  -3   0 -15    3.75    2.70
   0 -10 -12    7.02    2.19
   0 -11   0   28.74    3.59
  -4  -1 -13    7.85    2.81
   4   1  13    9.48    4.06
  -5   1  -7   55.16    4.76
   4   8  -2    1.00    1.30
   4   8  -2    1.21    4.29
   5   0   8   35.28    5.89
  -5   0  -8   27.66    2.99
  -2  -9   6    3.26    2.05
   2   9  -6    1.03    1.51
   2   9  -6    3.35    1.50
   2   9  -6    4.59    1.49
  -2  -9   6    0.32    1.91
  -3 -10  -8    3.85    2.26
   4   3 -10    6.17    2.75
  -4  -3  10    0.99    3.06
   4   3 -10    5.64    1.65
   4   3 -10    2.91    1.46
  -1 -11  -9    3.72    2.41
   1   0 -17   17.97    2.79
   4   5  -8   32.89    3.98
   4   5  -8   29.54    2.94
  -5  -2  -9    9.75    2.58
   5   2   9   13.44    5.15
   5   3   9   16.65    4.82
  -5  -3  -9   17.16    2.60
  -3  -6 -15    2.84    2.78
   4  -3 -11   13.58    2.75
   4  -3 -11   18.86    2.76
   4  -3 -11   13.25    2.62
  -2   9  -4    1.21    2.14
  -2   1 -16    7.91    2.73
  -2   1 -16   -0.65    2.50
  -2 -11  -2   23.74    2.98
   0   1 -17   37.71    3.99
   0   1 -17   40.81    3.42
   0   1 -17   30.37    3.33
  -4   2 -11    5.92    2.57
  -2 -11  -7   35.26    4.09
   2   0 -16    0.11    1.47
   2   0 -16   -0.83    1.97
   2  -4 -16   -2.09    2.19
   2  -4 -16   -1.20    1.14
   0  -3 -18    5.97    1.56
   0  -3 -18    4.16    1.58
   0  -3 -18    7.46    2.37
   4   5  13   -3.22    3.04
  -4  -5 -13    0.20    2.40
  -2   8  -7    1.22    2.15
   2   7 -10    2.72    1.62
   1  -9 -13   45.04    4.11
   2 -10  -6    5.25    1.95
   2 -10  -6    4.38    2.90
  -2  -5 -17   56.03    4.86
  -2  -5 -17   55.90    5.14
   5  -2  -6   -2.23    2.97
   5  -2  -6    4.28    4.03
  -2  10   1    0.48    2.16
   2 -10  -1    4.39    3.21
  -2  10   1    4.70    2.42
   0  -2 -18   21.64    2.41
   0  -2 -18   28.37    3.06
   0  -2 -18   19.21    2.33
   4   9   4    3.83    3.91
  -4  -9  -4    6.02    1.99
   5   6   0   64.14    5.63
   5   6   0   73.22    7.60
  -4   6  -4   -1.13    2.03
   3  10   0    9.86    1.31
  -3 -10   0    9.05    1.96
  -2  -1 -17   -2.96    2.68
  -2  -1 -17    3.92    2.72
  -4   1 -12    0.11    2.39
   1  -5 -17    0.39    1.20
   1  -5 -17    1.11    1.20
  -1  -3 -18    6.33    2.26
  -1  -3 -18    6.27    2.84
  -5  -6  -6   10.17    2.33
   5   6   6   17.63    4.54
   2  -7 -14    4.44    1.51
   2  -7 -14    3.46    1.15
   2  -7 -14    5.73    1.56
   2  -7 -14    1.74    2.39
   5   5   8   46.01    5.79
  -5  -5  -8   41.22    4.04
   3   4 -12    4.44    1.73
   3   4 -12    6.42    1.69
   3  -7 -11    4.60    1.68
   3  -7 -11    4.36    1.63
   3  -7 -11    5.62    2.22
   3   1 -14    1.98    1.76
   3   1 -14    4.57    1.64
  -2  -8 -15   -0.53    1.47
  -2  -8 -15   -1.37    2.16
   1   7 -11   11.24    1.70
   1   7 -11    7.07    1.68
  -4  -9  -3    3.07    1.92
   4   9   3    5.64    3.87
   4   9   5    8.07    4.10
  -4  -9  -5    9.00    2.21
  -4   3 -10    0.45    2.33
   3   5 -11    6.69    1.63
   3   5 -11    4.58    1.72
   2  -6 -15    2.15    2.16
  -5   2  -6   53.40    4.60
   0 -11  -9    9.68    2.41
   0  11   9    2.55    5.17
   3  -4 -14    6.64    2.30
   3  -4 -14   11.22    2.62
   1 -11  -4    2.26    3.03
  -1  11   4    0.59    2.46
  -3  -3 -16   -3.83    2.98
  -3  -3 -16    0.42    2.21
   4   7  -5   -0.28    3.90
   4   7  -5    0.85    1.50
  -2   6 -11    7.10    2.25
  -2  -7 -16    5.79    1.50
  -2  -7 -16    8.27    2.39
   5   1   9   -6.94    5.26
  -5  -1  -9    3.33    2.30
   5   0  -7   11.13    2.97
   5   0  -7    9.58    4.00
  -5  -4  -9    0.13    2.20
   5   4   9   -0.22    3.73
  -5   3  -4   46.02    4.07
   0  -4 -18    3.19    2.26
   0  -4 -18    3.49    1.47
  -1  -2 -18    1.00    1.82
  -1  -2 -18    4.01    2.53
   3   9  -4    1.29    1.38
  -3  -9   4    3.53    2.23
   3   9  -4    0.98    1.40
   3   9  -4    0.33    1.31
   5   5  -3   10.79    4.50
   5   5  -3    8.41    2.52
  -4   7   2   28.01    2.92
   1 -11  -5   11.42    2.99
  -1  11   5   13.66    3.17
  -1  -4 -18   17.06    2.60
  -1  -4 -18   20.44    2.91
   1 -11  -3   -6.15    3.11
   5  -3  -5   28.92    4.67
   5  -3  -5   30.20    3.83
  -1 -11   1   15.39    2.94
   1  11  -1   20.21    1.85
  -4   7   3    5.73    1.72
  -2 -11  -1   23.77    3.00
   3  -8  -9    3.87    1.95
  -3   8   9    1.37    1.16
   3  -8  -9   -0.59    2.02
  -3   3 -13   -2.24    2.46
  -3  -4 -16   -2.74    2.97
  -3  -4 -16    6.66    1.87
  -4   7   1    5.58    1.78
   4   9   2   -1.91    4.11
  -4  -9  -2    0.59    1.80
  -2 -11  -8    6.48    2.78
   0   4 -15    4.63    1.86
   0   4 -15    1.12    2.75
   0   4 -15    3.61    1.79
   4   9   6   10.87    3.62
  -4  -9  -6   15.33    2.46
  -1   1 -17    0.63    2.95
  -1   1 -17    3.92    2.17
   5   1  -7   -1.65    3.58
   5   1  -7    0.05    2.97
  -4  -2  11   -4.85    3.62
   4   2 -11    2.85    2.70
   4   2 -11   -0.06    1.56
   4   2 -11    0.06    1.68
   1 -10 -11   14.24    2.57
   5  -1  -7    6.92    2.99
   5  -1  -7    1.25    3.42
  -3  -2 -16   -2.66    2.95
  -3  -2 -16    1.20    2.45
  -3 -10  -9    6.33    2.11
  -5   4   1    2.03    1.23
  -5   4   1   -1.27    1.16
   0   5 -14   24.51    2.70
   2 -10  -7   22.06    3.39
   2 -10  -7   19.95    2.45
   3   3 -13    3.05    1.81
   3   3 -13    2.57    1.64
   0  11  -1    3.06    2.11
   0 -11   1    3.21    2.97
   4   6  -7   14.41    3.64
   4   6  -7   18.69    2.07
   1 -11  -6   -1.68    2.80
  -1  11   6   -1.05    3.64
   4   8  10    4.17    3.19
  -4  -8 -10    2.33    1.69
  -3   2 -14    2.95    2.52
  -1   8  -9   18.40    2.41
  -5   4   0    5.38    1.41
  -2  10   0   30.15    3.34
   2 -10   0   32.06    4.45
  -2  10   0   31.75    3.39
   0  -1 -18   14.28    1.99
   0  -1 -18   15.95    2.85
   0  -1 -18   18.34    2.05
   1 -11  -2    3.23    3.12
  -1  11   2    2.85    2.14
  -4   5  -7   66.00    5.75
  -4   7   4    2.05    1.41
  -5   4   2    0.14    1.09
  -5   4   2    0.19    1.05
   4  -6  -8    3.29    3.51
   4  -6  -8    2.25    2.49
   0 -10   5   11.19    3.22
   0  10  -5   13.88    2.27
  -1 -10   5   17.23    3.00
   1  10  -5   21.62    2.42
   3  -9  -3  110.66    9.02
  -3   9   3  106.88    8.65
   5   6  -1   11.80    2.33
   5   6  -1    2.48    5.03
  -2 -10 -12   21.19    2.83
  -1 -11 -10   -1.35    2.34
  -4   7   0   39.65    3.76
  -5  -3   6   -0.34    2.47
   5   3  -6    2.61    3.82
   5   3  -6    0.37    2.66
  -3   8  -4    1.44    2.20
   5   6   7   -0.33    4.73
  -5  -6  -7    4.11    2.32
   3   6 -10    1.82    1.51
   3   6 -10    2.10    1.68
  -3   4 -12    0.85    2.21
  -3  -9 -12    3.40    2.04
   2  -9 -11   29.63    3.33
   2  -9 -11   31.64    3.09
  -3   9   4    5.92    1.93
   3  -9  -4   11.10    2.49
  -4   0 -13    3.28    2.62
  -3   9   2    8.55    2.06
   3  -9  -2    9.37    3.23
  -2  -9 -14   18.83    2.72
   2  -8 -13   44.06    3.80
   2  -8 -13   39.64    3.84
  -3   6  -9    2.63    2.26
   5   4  -5    2.78    2.59
   5   4  -5    8.76    4.41
   0   3 -16   -0.25    1.84
   0   3 -16    2.49    2.77
   0   3 -16    3.31    1.85
  -5   4  -1    2.01    1.42
  -1  -8 -16   -0.79    2.09
  -1  -8 -16   -1.47    1.66
   4  -1 -12   -0.51    1.94
   4  -1 -12    0.58    1.69
   4  -1 -12   -1.81    2.47
   4  -1 -12   -0.20    2.34
   4   8  -3    0.10    1.43
   4   8  -3    1.83    3.98
  -1 -10 -13   -0.63    2.08
   1  -7 -16    8.96    2.25
   1  -7 -16    8.11    1.81
  -4  -9  -1    0.14    1.85
   4   9   1    1.43    4.35
  -4  -9  -1   -1.10    1.79
   4   9   7    4.60    3.24
  -4  -9  -7   11.70    2.18
   3  10  -1    1.64    1.14
  -3 -10   1    3.71    1.96
  -4   4  -9    8.17    2.37
   5  -4  -3    4.01    3.72
  -3   7  -7   18.51    2.75
  -2 -10   4   32.93    3.44
   2  10  -4   33.07    2.96
   2  10  -4   31.30    3.12
  -1  -1 -18   23.12    3.29
  -1  -1 -18   24.43    2.77
   1  -8 -15    9.08    1.31
   1  -8 -15   11.01    2.34
   1  -8 -15    5.77    1.88
   1 -10   4    7.60    3.56
  -1  10  -4    8.07    2.27
  -1   7 -11   62.40    5.34
   2   5 -13    0.10    1.78
   1 -11  -7    0.52    2.64
  -1  11   7    2.83    4.22
  -5   1  -8   42.59    4.01
   2   1 -16    8.87    1.65
   2   1 -16    8.47    2.14
  -1  -5 -18   25.97    2.81
  -1  -5 -18   24.62    3.19
   4   0 -12    4.48    2.05
   4   0 -12    3.63    2.45
   4   0 -12    4.83    2.57
   4   0 -12    4.27    1.68
   2  -5 -16   -0.04    2.20
   4  -4 -11    1.82    2.39
   2   4 -14    7.88    2.05
   2   4 -14    5.93    1.74
  -3  -5 -16   15.15    3.18
  -3  -5 -16   12.19    1.80
   3  -9  -5   27.56    3.31
  -3   9   5   27.65    2.79
   4   3  14    6.36    3.24
  -4  -3 -14    6.60    2.99
  -4   7   5    1.97    1.27
  -3   9   1    8.25    2.10
   3  -9  -1    4.65    3.06
  -1   9  -7   22.72    2.72
   4  -5 -10    0.22    2.24
   4  -5 -10   -0.61    2.72
   0  -5 -18    3.08    1.70
   0  -5 -18    1.20    2.39
  -1  11   1    8.90    2.59
   1 -11  -1   12.39    3.37
   4  -2 -12   -0.76    2.16
   4  -2 -12    0.05    2.66
   4  -2 -12    0.19    2.14
   1   1 -17    1.19    2.28
  -4  -7 -12   25.11    3.01
   4   7  12   28.67    3.79
  -2 -11   0    0.25    1.97
  -1  -7 -17   18.50    2.51
  -1  -7 -17   21.05    2.74
   5   2  -7    3.38    3.97
   5   2  -7    7.52    2.81
   0  -8 -16    0.08    1.97
   0  -8 -16    0.03    1.97
  -2  -6 -17    1.62    1.59
  -2  -6 -17    2.04    2.36
  -4  -6 -13  116.49    9.31
   4   6  13  110.76    9.57
   0   6 -13   46.52    4.11
   5   0   9   10.69    5.69
  -5   0  -9    0.56    1.95
  -2 -11  -9   33.92    3.70
   0 -11 -10   13.11    2.65
  -5   3  -5    5.81    1.81
   5   5   9   -2.96    3.98
  -5  -5  -9    2.79    2.16
  -4   7  -1   -0.32    1.90
  -5  -3 -10    8.52    2.31
   5   3  10    5.84    3.92
  -4   6  -5    1.95    2.20
   5  -2  -7    3.02    3.70
   5  -2  -7    0.05    2.95
  -2   9  -5    3.22    2.22
  -2   0 -17    0.76    2.32
  -2   0 -17    0.58    2.66
  -3  -1 -16    4.03    2.78
  -3  -1 -16    6.17    2.59
  -5   4  -2    5.45    1.53
  -3   1 -15    1.76    2.36
  -5  -2 -10   -0.95    2.39
   5   2  10    0.75    4.63
  -2   4 -14   57.24    5.12
   2 -10  -8   -1.40    1.65
   2 -10  -8    0.67    2.60
   5  -3  -6   -5.16    4.01
   5  -3  -6    0.05    2.76
   0 -10 -13   -2.42    2.19
  -4  -4 -14    4.57    2.81
   4   4  14    4.32    3.13
   1   5 -14   11.63    2.50
  -2   3 -15   11.75    2.42
   4   2  14    0.49    3.45
  -4  -2 -14    1.62    2.01
  -4  -2 -14    0.12    3.08
   1   4 -15   21.29    3.00
   3  -6 -13   22.99    2.98
   3  -6 -13   18.70    2.93
  -1  -9 -15    4.85    2.04
  -1  -9 -15    6.33    1.70
   2 -10   1   -3.04    3.60
  -2  10  -1    1.30    2.14
  -2  10  -1    1.85    2.01
   0  -7 -17   14.58    2.32
   0  -7 -17   10.03    2.35
   3   8  -7    3.23    1.62
  -1   4 -15    0.49    2.02
   0   8 -10   14.92    2.06
   3  -2 -15    3.72    1.39
   3  -2 -15    3.74    2.12
  -5   2  -7    6.21    2.10
   0   9  -8   49.48    4.35
   5   5  -4   10.99    4.56
   5   5  -4    9.28    2.68
  -3  -7 -15    6.48    2.63
   5  -4  -4    3.93    3.84
   1  11  -2    2.12    2.05
  -1 -11   2    4.54    2.63
   1  11  -2    4.47    1.30
   3  -1 -15    7.93    2.21
   3  -1 -15    7.47    1.74
  -3 -10 -10   26.16    3.01
   2   6 -12   -2.67    1.80
   3   2 -14    4.33    1.87
   3   2 -14    5.38    1.57
  -3  -8 -14    5.02    2.34
  -5  -7  -3   37.00    3.73
   5   7   3   41.18    6.06
  -5  -7  -3   38.56    3.77
   3  -9  -6    6.21    2.66
  -3   9   6   11.31    1.80
   3  -9  -6    6.04    2.58
   4   9   0   24.51    4.61
  -4  -9   0   23.51    2.68
  -4  -9   0   21.04    2.73
   1  -6 -17    1.26    1.39
   1  -6 -17    4.56    1.42
   1  -6 -17    1.67    2.13
   5   6  -2   -4.03    4.94
   5   6  -2   -0.32    2.30
  -3   9   0   27.93    3.11
  -5  -7  -4    0.22    2.16
   5   7   4   -2.11    5.33
  -4  -9  -8    3.02    2.05
   4   9   8    1.97    3.51
  -5  -6  -8    5.26    2.18
   5   6   8   12.20    4.34
  -3   5 -11   -0.54    2.28
   2   8  -9   20.49    2.44
   2   8  -9   22.17    2.68
   2   3 -15    4.10    1.57
   2   3 -15    5.41    1.96
   0 -11   2    5.75    2.92
   0  11  -2    4.33    2.21
   2   9  -7   20.34    2.04
   2   9  -7   25.57    2.40
   3  -5 -14   -0.35    2.24
   3  -5 -14   -1.70    2.19
   5   4  10    3.40    4.06
  -5  -4 -10    2.90    2.30
  -1   5 -14   13.78    2.20
   1  -3 -18   -1.45    2.22
   1  -3 -18    0.89    1.20
   1  -2 -18   22.48    2.97
   1  -2 -18   26.43    2.40
   1   9  -8   14.04    2.00
   4   4 -10   76.61    6.52
   4   4 -10   88.25    6.63
   4   4 -10   78.54    7.15
   0   0 -18    5.88    1.64
   0   0 -18    4.17    2.85
   0   0 -18    6.41    1.74
  -1   3 -16   12.64    2.29
   1 -11  -8    3.19    2.62
   3  -8 -10    2.37    2.19
   3  -8 -10    1.68    1.95
  -3   8  10    0.35    1.15
   5   7   2    2.24    4.91
  -5  -7  -2    3.00    2.04
  -4   7   6    0.19    1.18
   4  -7  -6   -2.85    2.47
   4   1 -12    2.08    2.58
   4   1 -12    3.84    1.92
   4   1 -12    2.57    1.73
   0  -9 -15    6.85    1.95
   0  -9 -15    3.55    2.16
   0   2 -17   50.73    4.33
   0   2 -17   60.20    4.93
   1   8 -10    1.30    1.45
   1 -11   0    3.93    3.27
  -1  11   0    2.99    2.23
  -2   5 -13   -0.76    2.23
  -5  -7  -5   -1.42    2.34
   5   7   5   -0.36    4.92
   5   0  -8    4.78    3.64
   5   0  -8    2.09    2.96
   1   6 -13   -3.46    2.21
   4   5  -9   14.40    2.04
   4   5  -9   15.50    3.29
  -5  -1 -10   24.64    3.20
   5   1  10   35.79    5.66
   3  -3 -15    3.89    1.39
   3  -3 -15    4.02    2.11
   3   7  -9    1.18    1.45
   3   7  -9   -0.23    1.66
   4  -3 -12    3.85    2.52
   4  -3 -12   -0.86    2.35
   3  -7 -12    6.81    2.11
  -2   2 -16   12.80    2.54
  -2   7 -10    6.16    2.29
   3   9  -5    9.13    1.63
   4   7  -6    0.62    3.67
   4   7  -6   -0.25    1.56
  -1 -11 -11   17.37    2.73
   1   3 -16    4.61    2.30
  -4  -8 -11    4.56    1.94
   4   8  11    2.50    3.02
  -2   8  -8    2.37    2.10
  -4   7  -2    2.02    2.12
   1  -9 -14   71.28    6.00
  -5   4  -3    4.25    1.53
   4  -6  -9    6.84    2.50
   4  -6  -9    2.23    3.22
   2  -2 -17   28.85    2.61
   2  -2 -17   28.77    3.15
   1 -10 -12   -0.89    2.28
   5  -1  -8    0.77    3.57
   5  -1  -8    0.05    2.77
  -4  -5 -14  111.77    9.28
   3   0 -15   -2.72    2.07
   3   0 -15   -0.03    1.45
   4   3 -11    9.59    2.83
   4   3 -11    7.26    1.77
   4   3 -11    4.83    1.64
  -3 -10   2    2.80    2.18
   3  10  -2    0.76    1.17
  -4  -1 -14    6.16    2.37
   4   1  14    5.51    4.10
  -4  -1 -14    8.44    2.99
   5   7   1   12.80    5.28
  -4   2 -12   -1.14    2.52
   2  11  -1   14.71    1.53
  -2 -11   1   14.66    2.55
   5   1  -8    3.34    3.89
   5   1  -8   -0.05    2.82
  -3   8  -5    2.22    2.24
   1  -4 -18    2.61    1.08
   1  -4 -18    1.56    2.16
  -2  -3 -18   31.94    3.69
  -2  -3 -18   28.49    3.51
   2  -3 -17    6.64    2.18
   2  -3 -17    5.87    1.30
  -2 -11 -10    9.89    2.51
   1  -1 -18    0.96    1.38
   1  -1 -18    1.09    2.25
  -1   0 -18   19.05    3.24
  -1   0 -18   16.69    2.80
   5  -4  -5   11.74    3.11
   5  -4  -5   19.47    4.23
   4   8  -4    4.82    4.10
   4   8  -4    1.93    1.43
   5   7   6   43.89    6.06
  -5  -7  -6   42.54    4.19
  -3  -6 -16   11.42    3.00
   3  -9  -7    1.29    2.28
   3  -9  -7   -2.65    2.15
  -3   9   7   -0.22    1.49
  -3   9  -1    1.88    2.16
   2 -10  -9    2.69    2.43
  -4   3 -11   15.91    2.89
  -1  -6 -18    0.90    2.24
  -1  -6 -18    3.10    2.12
   2  -1 -17    9.58    2.24
   2  -1 -17    9.68    1.58
  -2  -4 -18    3.01    2.66
  -2  -4 -18   -1.23    2.69
   5   4  -6    9.50    4.26
   5   4  -6    9.85    2.70
  -2 -10 -13   18.19    2.79
  -4   5  -8    0.05    2.17
   5   3  -7    8.29    2.65
   5   3  -7   -1.73    3.88
   0   7 -12    0.35    1.66
   2 -10   2    4.81    3.72
  -2  10  -2    1.34    2.14
  -2  10  -2    1.03    1.84
  -5   3  -6  101.74    8.17
   2  -9 -12   15.74    2.31
   2  -9 -12   14.67    2.45
   2  -7 -15    8.89    2.45
   0 -11 -11   19.14    2.87
  -4   1 -13   -1.58    2.69
  -3  -9 -13    3.81    2.23
   4   9  -1    4.29    4.30
   4   9  -1   -2.09    1.41
  -1   6 -13   -0.48    1.92
   0  -6 -18    0.39    2.31
   0  -6 -18    0.49    1.70
  -2  -8 -16    1.74    1.48
  -2  -8 -16    6.21    2.49
  -4  -9  -9    9.62    2.08
   4   9   9   12.39    3.41
   0 -10   6   10.69    3.11
   0  10  -6   12.74    2.23
   5  -3  -7   23.70    4.47
   5  -3  -7   23.72    3.49
  -2  -2 -18   17.38    3.03
  -2  -2 -18   21.08    3.18
  -1   2 -17    2.53    2.90
  -1   2 -17   -0.14    2.21
   1  10  -6    2.97    1.82
  -1 -10   6    1.03    2.47
  -3   0 -16    0.45    2.95
  -3   0 -16    1.77    2.55
   2   7 -11    9.67    1.89
  -5  -5 -10    4.27    2.25
   5   5  10   16.29    4.10
   4   6  -8    9.42    3.40
   4   6  -8    9.18    1.69
   1 -11  -9    5.91    2.58
   1 -10   5    4.33    3.64
  -1  10  -5    4.43    2.30
  -4   7   7    1.05    1.04
   4  -7  -7   -1.34    2.49
  -5   1  -9   10.31    2.33
   5   6  -3    3.86    4.14
   5   7   0   20.31    5.62
  -4   6  -6   -2.10    2.31
   2  10  -5    8.19    1.69
   2  10  -5    8.29    1.79
  -2 -10   5   10.15    2.39
  -1  11  -1    4.91    2.41
   1 -11   1    9.45    3.58
   5   6   9    5.96    3.90
  -5  -6  -9    4.92    1.86
   5  -2  -8    1.58    2.80
   5  -2  -8   -0.84    3.66
  -1 -10 -14    2.51    2.08
  -1 -12  -5    2.71    2.96
  -3 -10 -11    7.52    2.09
   2   2 -16    0.75    1.42
   2   2 -16    1.65    2.03
  -3 -11  -5   12.77    2.41
   2  -6 -16    4.76    2.25
   3  -4 -15   -0.80    2.16
  -3 -11  -4   -2.48    2.37
  -5   4  -4   -0.39    1.68
  -1 -12  -4   78.50    6.81
   2  -4 -17    1.42    2.14
   2  -4 -17    2.26    1.15
  -1 -11   3    7.56    2.69
   1  11  -3    7.16    2.23
   3   5 -12   16.71    2.19
   3   5 -12   22.23    2.37
  -4   7  -3    5.08    2.20
   5   7   7    3.11    4.93
  -5  -7  -7    4.03    2.19
  -2   6 -12    1.04    1.94
   5   5  -5   14.97    4.16
   5   5  -5   10.74    2.70
  -2  -7 -17   15.15    2.11
  -2  -7 -17   23.78    3.03
   3   4 -13    7.28    1.75
   3   4 -13   13.34    1.91
  -3   7  -8   21.68    2.86
   4  -5 -11   31.54    3.49
   1   7 -12    2.01    1.49
   5   2  -8    1.50    2.78
   5   2  -8    1.87    3.60
   2  -8 -14    1.00    1.64
   5   0  10    4.78    5.35
  -5   0 -10    2.68    2.12
  -2  -9 -15    2.70    2.41
  -1 -12  -6    2.03    2.82
  -5   2  -8    0.12    1.92
  -5  -3 -11    8.30    2.41
   5   3  11   16.34    4.48
  -2   9  -6   17.68    2.71
  -4  -7 -13   45.15    4.22
  -3 -11  -6   18.38    2.89
   4   2 -12    4.47    2.57
   4   2 -12    3.55    1.70
   4   2 -12    3.03    1.64
  -2  -5 -18   28.98    3.18
  -2  -5 -18   32.30    3.67
   0  11  -3    1.96    2.12
   0 -11   3   -0.83    2.87
  -2   1 -17    4.24    2.50
  -2   1 -17    5.26    2.94
  -1   8 -10   69.34    5.86
  -3 -11  -3    6.23    2.00
   1   2 -17    3.58    2.33
  -4   4 -10   -0.15    2.43
  -1 -12  -3   18.53    3.41
  -3   6 -10    3.01    2.41
   5   2  11    3.08    4.68
  -5  -2 -11    4.17    2.39
   3   1 -15   -0.76    1.62
   3   1 -15   -1.36    1.78
   2   0 -17    1.45    1.91
   2   0 -17    1.19    1.46
   1  -5 -18    0.39    2.14
   5  -4  -6   -3.46    3.97
   5  -4  -6    1.88    2.65
  -3  -3 -17    0.35    2.16
  -3  -3 -17    1.73    3.07
  -3   9   8    1.10    1.41
   3  -9  -8    1.58    2.23
   3  -9  -8    0.20    2.15
   4  -4 -12    2.71    2.51
  -3   9  -2    5.03    2.24
   1   0 -18   -0.62    2.39
  -3   3 -14   -3.77    2.46
  -5   5   1    0.47    1.26
  -1   9  -8    5.69    2.18
   0 -10 -14    2.62    2.20
   0 -12  -5    9.98    3.37
   0 -12  -4    0.63    2.97
  -5   5   2    2.19    1.19
  -3  -4 -17   36.90    3.92
  -3  -4 -17   53.68    4.78
  -4  -6 -14    8.42    2.62
  -1 -12  -7   28.96    3.75
   3  -8 -11    2.09    1.91
  -3   8  11    0.62    1.08
   3  -8 -11    0.54    2.07
   0  -3 -19   18.01    2.89
   0  -3 -19   19.49    2.24
   0  -3 -19   22.94    2.11
  -5  -4 -11    6.23    2.34
   5   4  11    9.62    3.95
  -2 -11   2    0.22    2.37
   2  11  -2    0.41    1.12
   0   1 -18    5.42    2.89
   0   1 -18    5.83    1.75
  -3 -11  -7   -0.14    2.43
  -1 -11 -12    3.31    2.26
   4  -1 -13    2.12    1.71
   4  -1 -13   -0.65    2.58
   4  -1 -13    1.09    1.97
   3   6 -11   -0.03    1.73
   3   6 -11    2.41    1.49
  -5   5   0    0.15    1.34
  -2  -1 -18    2.58    2.56
  -2  -1 -18    4.53    2.76
  -4   0 -14   -0.61    2.85
  -2 -11 -11    4.37    2.26
   3  10  -3   13.46    1.83
  -3 -10   3   21.86    2.78
  -3   4 -13   13.09    2.81
   0 -12  -6    2.28    2.91
  -1  -3 -19    2.43    2.43
  -1  -3 -19    5.87    2.14
   5   7  -1   14.50    5.11
  -3 -11  -2    1.48    2.22
  -1  -8 -17    2.88    1.61
  -1  -8 -17    1.41    1.98
   2 -10 -10   17.30    2.87
   1  -8 -16    3.42    2.31
   1  -8 -16    4.65    1.82
   0 -12  -3   -2.95    3.00
   0  -2 -19   41.59    3.91
   0  -2 -19   33.80    3.31
  -4  -8 -12    9.76    2.06
   4   8  12    8.56    3.03
  -1 -12  -2   50.27    4.94
   3   3 -14    5.21    1.59
   3   3 -14    2.17    1.80
  -3   2 -15   -0.27    2.36
   4  -6 -10   42.06    4.10
   4  -6 -10   34.91    3.80
  -5   5   3   -0.36    0.98
  -3  -2 -17    8.59    2.93
  -3  -2 -17    9.17    2.54
   4  -2 -13    4.13    2.28
   4  -2 -13    3.41    2.73
   4   9  -2    1.69    1.45
   4   9  -2   -0.65    3.84
  -2  10  -3    0.39    2.33
   3   8  -8    8.30    1.89
   4   9  10    8.10    3.20
  -4  -9 -10    5.80    2.10
   0  -4 -19    2.10    1.54
   0  -4 -19   -1.12    2.39
   4   3  15    4.99    3.07
  -4  -3 -15    7.68    3.20
  -1  -4 -19   48.39    4.57
  -1  -4 -19   46.72    4.38
   1  -7 -17    1.84    1.50
   1  -7 -17   -0.17    2.27
   4   0 -13    2.27    2.24
   4   0 -13    3.68    1.76
   4   0 -13    0.30    2.13
   5   0  -9   66.52    6.00
   5   0  -9   63.77    6.18
   3  -6 -14    0.91    2.19
   3  -6 -14   -0.08    2.37
   1 -11 -10   15.97    2.82
   5   7   8   15.45    4.90
  -5  -7  -8   16.07    2.55
  -5   5  -1    0.68    1.58
   4  -7  -8   -0.72    3.42
   4  -7  -8   -0.84    2.52
  -1  -9 -16    2.03    1.63
  -1  -9 -16    5.68    2.19
  -3  -8 -15   74.54    6.45
  -5  -1 -11    0.25    2.33
   5   1  11   -3.52    4.81
  -1  -2 -19   19.99    2.77
  -1  -2 -19   21.19    3.08
  -3   8  -6   -0.39    2.26
  -5   3  -7    2.60    1.95
   0   5 -15   20.94    2.47
   3   9  -6   20.02    2.19
   5  -1  -9   14.67    3.67
   5  -1  -9   12.11    3.07
   1 -10 -13    0.04    2.23
   0   4 -16   81.50    6.77
   0   4 -16   86.56    7.21
  -4  -4 -15   59.70    5.80
  -1   7 -12   43.63    4.05
   0 -12  -7   10.64    2.88
  -1  11  -2    0.79    2.37
   1 -11   2    0.95    3.46
   0  -8 -17    9.92    2.27
   0  -8 -17   11.16    2.27
   0   9  -9   17.65    2.39
  -1 -12  -8    1.75    2.60
   4   8  -5   -1.84    4.18
   4   8  -5   -1.02    1.50
   4   7  -7    5.08    3.79
   4   7  -7    6.48    1.58
  -5   4  -5   46.58    4.20
  -3  -5 -17    7.31    1.66
  -3  -5 -17    8.23    3.08
   2   9  -8    9.33    1.56
   2   9  -8   11.61    2.09
   0 -12  -2   25.11    3.84
   0 -11 -12    2.01    2.10
   5  -3  -8   86.32    6.89
   5  -3  -8   64.45    6.53
  -3 -11  -8    4.90    2.40
  -1   1 -18   -0.62    2.37
  -1   1 -18   -1.58    2.90
   3  -7 -13   -3.64    2.30
  -3  -7 -16    6.73    2.71
   5   6  -4    7.61    4.73
  -4  -2 -15    0.56    2.08
  -4  -2 -15    3.15    3.19
   4   2  15   -0.24    3.40
   4  10   4   15.54    4.17
  -4 -10  -4   12.25    2.49
  -4   7  -4   41.69    4.06
   5  -5  -4    2.29    3.81
   4  10   5    4.62    3.97
  -4 -10  -5   -0.57    2.30
  -5  -6 -10    6.30    2.10
   5   6  10    7.19    4.15
   2  -5 -17    2.81    2.31
   5   1  -9   14.59    3.14
   5   1  -9   16.54    3.80
  -1  -7 -18   -2.89    1.97
  -1  -7 -18    1.07    2.01
  -3 -11  -1    8.22    2.19
   1   9  -9    4.20    1.61
   5   4  -7    3.70    3.77
   5   4  -7    1.08    2.68
   5   4  -7    1.12    1.87
   0   8 -11    0.15    1.70
  -2  -6 -18  105.24    9.05
  -2  -6 -18  130.06    9.41
  -1 -12  -1    9.08    2.87
  -4 -10  -3    1.55    1.93
   4  10   3   -1.96    4.34
   2   5 -14   12.37    1.95
   2   5 -14   11.00    2.14
   5   5  11   -3.99    3.92
  -5  -5 -11   -0.88    2.29
   0  -9 -16    0.33    2.03
   0  -9 -16   -0.17    2.12
   2   8 -10    0.92    1.93
   2   8 -10   -1.24    1.79
   1  -9 -15    1.56    2.05
  -2   8  -9   77.51    6.51
   0  -1 -19    3.09    1.54
   0  -1 -19    2.91    2.60
   4   4 -11   -1.81    2.87
   4   4 -11    0.42    1.44
   4   4 -11   -0.32    1.71
  -3   5 -12   34.47    3.70
   5   3  -8   -3.65    2.69
   5   3  -8   10.38    3.77
  -4 -10  -6    4.76    2.23
   4  10   6    2.27    3.58
  -3 -10 -12   -2.72    2.03
  -2 -10 -14    0.24    2.35
  -5   5  -2   -1.99    1.63
  -3   9   9   -0.65    1.22
   3  -9  -9    0.86    2.18
   3  -9  -9    1.96    2.24
   4   5 -10    2.66    1.67
   4   5 -10    3.30    3.02
   3  -5 -15   -0.47    2.33
   4  -3 -13    4.99    2.39
   4  -3 -13    8.56    2.77
   2  -9 -13   -2.12    2.03
   5  -4  -7    3.47    3.91
   5  -4  -7    0.16    2.83
  -4   8   2   32.16    3.20
  -4   8   3    3.77    1.61
  -3   9  -3   10.04    2.36
  -2 -12  -5   28.68    3.73
   0   6 -14   21.52    2.52
   2   4 -15   17.57    2.25
   2   4 -15   19.09    2.45
  -4   6  -7    4.21    2.33
  -1  -5 -19    0.96    2.00
  -1  -5 -19    2.99    2.43
  -4   5  -9    9.91    2.45
   0   3 -17   23.03    2.71
   0   3 -17   25.49    3.57
   0  -7 -18    3.41    2.31
   0  -7 -18    3.70    1.84
  -2 -12  -4  133.34   10.79
  -3   1 -16    2.45    2.48
  -3  -9 -14    7.87    2.46
   3   7 -10   -0.14    1.50
   3   7 -10    0.77    1.80
   5  -2  -9    4.95    2.99
   5  -2  -9   11.80    3.63
   0  -5 -19   21.21    2.52
   0  -5 -19   27.85    3.08
   0 -12  -8    4.93    2.69
  -3  -1 -17    4.76    2.86
  -3  -1 -17    3.14    2.55
   1  11  -4    2.62    1.86
  -1 -11   4    5.04    2.35
   5   7  -2   10.73    4.48
  -2 -12  -6   11.98    3.01
   4   1 -13    0.91    1.89
   4   1 -13    1.00    1.69
   4   1 -13    0.04    2.50
  -2   4 -15    5.91    2.27
  -1  10  -6   -0.46    2.23
  -4  -5 -15   -3.95    2.93
   3  -2 -16    4.10    2.19
   3  -2 -16    7.57    1.60
   2   1 -17    0.97    1.35
   2   1 -17    0.54    2.00
  -5  -8  -4    1.79    2.37
   5   8   4   -0.56    4.82
  -2   7 -11   67.10    5.77
  -4   8   1   32.12    3.26
  -4   8   4   11.21    1.81
   2 -11  -4   -1.05    3.18
  -2  11   4    0.27    1.91
   5   5  -6    1.63    1.81
   5   5  -6    3.02    3.93
  -5   1 -10   35.62    3.66
   0 -12  -1    1.03    3.28
   5   8   3   -1.23    5.40
  -5  -8  -3    0.30    2.31
  -4 -10  -2    5.10    2.02
   4  10   2    2.04    4.07
   0  11  -4    4.00    1.99
   0 -11   4   -0.12    2.62
   1   8 -11    3.28    1.50
   2   6 -13   -0.32    1.72
   2   6 -13    1.21    1.89
   0  10  -7   -0.04    2.05
  -1  -1 -19   19.79    3.06
  -1  -1 -19   14.41    2.58
   2 -11  -3    7.12    3.33
  -2  11   3    6.60    2.18
   3  -1 -16   13.04    2.42
   3  -1 -16   12.21    1.89
  -2   3 -16   36.98    3.85
   2  10  -6    0.23    1.57
   2  10  -6    1.73    1.73
  -2 -10   6    4.01    2.42
  -1 -12  -9   20.36    3.26
  -2  11   5   -0.27    2.13
   2 -11  -5    0.57    2.97
  -5  -8  -5    2.68    2.39
   5   8   5    5.44    5.12
   1   5 -15    7.46    2.54
   1  -6 -18    4.12    2.29
   1  -6 -18    6.74    1.41
   1  10  -7    3.95    1.89
   5  -5  -5    4.16    4.13
   5  -5  -5   -5.68    2.76
  -2 -12  -3   26.33    3.32
  -4   2 -13    5.79    2.71
   4  10   7   12.25    3.54
  -4 -10  -7    7.09    2.10
  -5   2  -9    3.53    2.24
   3   2 -15    6.66    1.60
   3   2 -15    7.56    2.01
   4   3 -12    0.32    1.66
   4   3 -12   -0.15    1.60
   4   3 -12    1.47    2.73
  -3 -11  -9   -1.22    2.12
  -2   0 -18   -1.34    2.63
  -2   0 -18    0.43    2.69
   1   1 -18    1.28    2.45
  -2 -11   3   23.89    3.01
   2  11  -3   26.64    2.65
   2  11  -3   21.06    2.28
  -4   3 -12   17.56    2.98
  -5  -7  -9    5.23    2.14
   5   7   9   12.89    4.46
   6   2   2    5.09    2.74
   6   2   2    0.26    4.24
   6   1   1   -2.57    4.16
  -2 -12  -7   25.53    3.44
   6   2   1    0.59    2.78
   6   2   1    1.03    4.37
   5   8   2    0.19    4.88
   1   4 -16   -2.18    2.33
  -1   4 -16   21.61    2.74
  -2 -11 -12   -3.56    2.28
   4   1  15   -1.89    3.87
  -4  -1 -15    3.00    2.80
  -4  -1 -15    1.68    2.29
   6   1   2    1.07    4.41
   3  -3 -16    5.88    2.28
   3  -3 -16    2.85    1.37
  -2   5 -14  179.97   14.16
  -1 -10 -15    6.77    2.22
   4   9  -3   -0.42    4.54
   4   9  -3    1.44    1.35
   4   6  -9    0.64    1.58
   4   6  -9    3.21    3.39
  -2  11   2   22.33    2.88
   2 -11  -2   24.79    3.97
   2 -10 -11   13.28    2.75
  -5  -3 -12   11.29    2.72
   5   3  12    2.37    4.15
  -4   8   0   14.19    2.36
   5   0  11   74.45    7.20
  -5   0 -11   58.07    5.43
  -4   8   5    2.18    1.35
  -2   9  -7    0.44    2.18
  -4  -9 -11  114.50    9.25
   4   9  11  118.35    9.52
  -3 -11   0   11.76    2.20
   6   1   0    0.69    2.94
   6   1   0   -0.25    4.39
  -1   5 -15   56.59    4.82
   5   2  -9   -3.23    2.72
   5   2  -9    2.81    3.36
   6   2   3   20.25    5.33
   2 -11  -6    7.15    2.79
  -2  11   6   10.29    2.19
   4  -5 -12    5.17    2.49
   3  10  -4   13.74    1.73
   3  10  -4   11.92    1.93
   1 -11 -11    6.58    2.72
   5   8   6    7.40    4.87
  -5  -8  -6   14.72    2.72
   4  -7  -9    1.25    3.12
   4  -7  -9   -2.47    2.63
  -2  10  -4   29.03    3.29
  -1 -11 -13   11.39    2.49
   6   2   0   -2.74    3.04
   6   2   0    2.37    4.47
  -5   5  -3    0.94    1.84
  -1 -12   0    2.48    2.58
  -3  -6 -17  160.72   12.99
  -4  -7 -14   24.41    3.12
   2   3 -16    1.04    1.47
   2   3 -16   -0.55    1.84
   1   6 -14    1.16    2.19
  -3   7  -9    2.38    2.42
   2  -7 -16   -3.41    2.50
   3  -8 -12    1.56    1.73
   3  -8 -12    0.04    2.16
   6   1   3   -1.58    4.81
  -6  -1  -3   -0.61    1.91
   4  10   1   11.97    4.27
  -4 -10  -1   13.31    2.35
   5   2  12   37.02    5.25
  -5  -2 -12   30.19    3.73
  -2 -12  -2   17.47    2.82
  -2  -8 -17   63.22    5.79
  -2  -8 -17   92.64    6.37
  -4   1 -14    2.11    2.84
  -1  11  -3    8.86    2.44
   1 -11   3   11.29    3.74
  -5   4  -6    0.66    1.84
   1  -3 -19    7.52    2.34
   1  -3 -19    5.83    1.29
   5   4  12   -1.31    3.51
  -5  -4 -12    2.54    2.47
   6   3   2   26.00    3.60
   6   3   2   36.76    5.67
   0 -12  -9    1.58    2.45
  -1   3 -17    7.72    2.07
  -1   3 -17   13.37    3.10
   5   8   1   40.42    6.16
   3   0 -16   22.11    2.70
   3   0 -16   18.28    2.22
   6   1  -1   -1.06    4.35
   6   1  -1   -5.65    3.18
   1  -2 -19    3.96    1.34
   1  -2 -19    3.43    2.42
   6   0   1    2.78    4.89
   6   3   1   -2.03    4.24
   6   3   1    4.92    2.74
   4  -6 -11   31.82    3.55
   2  -8 -15   36.13    3.57
   2  -8 -15   27.35    2.96
   6   3   3   -0.10    2.55
   6   3   3    5.38    4.84
  -4 -10  -8    0.26    2.11
   4  10   8   -1.27    3.49
  -4  -8 -13   50.19    4.54
  -2 -12  -8   48.41    4.81
  -2  -9 -16   -0.05    2.45
  -2   2 -17   10.97    2.74
  -2   2 -17   16.42    3.04
  -4   7  -5    3.01    2.39
   6   2   4    8.23    5.01
  -6  -2  -4    4.45    2.21
   6   0   0    7.37    4.29
   0 -12   0   15.90    3.20
   0  12   0   10.02    2.38
  -4   4 -11    3.32    2.46
   2 -11  -1    6.70    3.74
  -2  11   1    6.61    2.38
  -5   3  -8    1.00    2.14
   0 -10 -15    0.04    2.29
   6   0   2    2.37    5.18
   2  -2 -18    0.43    1.21
   2  -2 -18    0.57    2.01
   0   0 -19   12.75    3.01
   0   0 -19    7.78    1.73
   0   7 -13   33.15    3.14
   6   2  -1   -2.87    3.04
   6   2  -1    5.11    4.30
   0   2 -18    1.69    2.93
   0   2 -18    3.10    1.86
  -2  11   7   -1.20    1.91
   2 -11  -7   -1.31    2.62
   5   6  -5    9.39    4.34
   4  -4 -13   -1.42    2.47
   4  -4 -13   -1.09    2.47
   2   7 -12   13.45    2.26
   2   7 -12   11.07    2.07
   1   3 -17    9.55    2.52
  -4   8  -1    1.32    2.15
   4  -8  -6   -2.69    2.91
  -4   8   6    1.07    1.32
   2  -3 -18    6.08    1.42
   2  -3 -18   10.27    2.40
   5  -5  -6    3.23    2.77
   5  -5  -6    4.13    3.76
  -1  -6 -19    6.25    2.16
  -1  -6 -19    8.94    2.45
   5   6  11    1.01    3.94
  -5  -6 -11    0.80    2.27
   5  -3  -9   83.33    7.42
   5  -3  -9   82.22    7.07
  -5  -8  -7    2.27    2.07
   5   8   7    2.90    4.62
  -3  10   3   10.10    2.08
   3 -10  -3    6.41    3.18
   6   1   4    0.39    4.92
  -6  -1  -4   -2.22    2.01
  -3   6 -11   47.20    4.48
  -3   9  10    1.99    1.34
   3  -9 -10    2.78    2.18
   3  -9 -10    2.22    2.08
   3 -10  -4   -4.64    3.08
  -3  10   4   -0.54    1.72
  -1 -12 -10    0.31    2.58
   6   3   0   10.94    2.71
   6   3   0   11.14    4.84
   0 -11 -13   15.09    2.76
   1  -4 -19   23.56    2.98
  -2  -3 -19   33.94    3.83
  -2  -3 -19   28.66    3.61
  -3   8  -7   -1.94    2.26
   6   0  -1    4.54    3.86
   6   0  -1    0.24    3.06
  -6  -3  -4    1.25    2.15
   6   3   4    3.45    4.63
   5   7  -3    7.12    4.43
  -1   6 -14    4.18    2.01
  -3   9  -4    2.95    2.33
  -1   9  -9    5.02    2.20
   5  -4  -8   29.47    3.88
   5  -4  -8   42.77    4.70
  -4  -6 -15   17.83    3.30
  -2  -4 -19   12.71    2.77
  -2  -4 -19   16.91    2.82
   4   8  -6    4.04    1.49
   4   8  -6    1.84    4.00
  -3 -11 -10    2.45    2.22
   3  -4 -16    1.47    2.38
   5   0 -10   15.78    3.26
   5   0 -10   16.50    3.68
   2  -6 -17    0.61    2.42
   0  -6 -19    7.46    1.85
   0  -6 -19    7.64    2.47
   3 -10  -2   25.12    3.99
  -3  10   2   23.47    2.84
  -1   8 -11    3.84    1.85
   1 -12  -4   19.86    3.74
   6   0   3   -3.19    5.65
  -6   0  -3    1.04    1.73
   1 -12  -5    2.06    3.16
   4   2 -13    0.73    1.73
   4   2 -13    2.98    1.75
   4   2 -13    1.71    2.62
   5  -1 -10    4.09    3.05
   5  -1 -10    0.60    3.20
   1 -10 -14    0.18    2.30
   3 -10  -5   -2.37    3.00
  -3  10   5    2.76    1.78
   3 -10  -5    1.08    2.38
  -2   6 -13    0.51    1.97
  -2 -12  -1  353.77   27.41
   6   1  -2    1.85    3.14
   6   1  -2    4.68    4.10
  -3   0 -17    2.89    2.58
  -3   0 -17    1.00    2.39
  -2  -7 -18   19.22    2.47
  -2  -7 -18   27.14    3.19
   2  -1 -18   -1.96    1.49
   2  -1 -18    0.57    2.06
   3   5 -13    0.82    1.56
   3   5 -13    1.99    1.74
   5   1  12   11.68    4.98
  -5  -1 -12    5.62    2.64
   1  -1 -19   15.62    2.77
   1  -1 -19   16.62    1.88
   3   9  -7   30.73    2.90
   5   8   0   -1.62    4.84
   4  10   0    7.18    4.56
  -4 -10   0    5.25    2.39
  -1   0 -19   31.27    3.90
  -1   0 -19   30.61    3.50
  -3 -10 -13   11.29    2.46
   6   2   5    2.47    5.15
  -6  -2  -5    0.89    2.17
  -1  12   3    8.72    2.51
   1 -12  -3   12.73    3.17
   3  11  -1    0.27    1.15
  -3 -11   1   -0.50    2.19
  -5   5  -4   10.93    2.17
   1 -12  -6    6.33    3.00
   5   5  12   41.18    5.02
  -5  -5 -12   40.68    4.15
   5   7  10   17.35    4.39
  -5  -7 -10   12.25    2.46
   1   7 -13    2.90    2.18
   3   8  -9   35.90    3.46
   3   4 -14    4.62    1.72
   3   4 -14    4.64    1.68
   4   7  -8   -0.41    1.66
   4   7  -8   -0.75    3.62
  -2  -2 -19   -0.10    2.44
  -2  -2 -19    1.22    2.85
   6   2  -2   -2.76    4.46
   6   2  -2   -0.28    3.10
  -2 -12  -9   22.75    3.35
  -2  11   0   13.65    2.61
   2 -11   0   25.36    4.13
   5   4  -8   -0.36    1.90
   5   4  -8    7.44    3.70
   1  12  -1  109.81    8.98
  -1 -12   1  115.40    9.19
   6   0  -2    0.08    4.18
   6   0  -2    3.46    3.40
   6   3  -1   10.78    2.94
   6   3  -1    7.47    4.69
   4  -1 -14    2.11    2.19
   4  -1 -14    0.03    1.78
  -3  10   1    9.76    2.24
   3 -10  -1    6.14    3.35
   6   3   5   -2.11    4.78
  -6  -3  -5    2.37    2.35
   2  -4 -18   11.79    2.64
   2  -4 -18   12.59    1.59
   6   4   2    6.28    2.66
   6   4   2    1.11    5.00
  -4 -10  -9    7.04    2.33
   4  10   9   10.70    3.28
   6   4   3   22.66    3.23
   6   4   3   27.24    5.47
  -4   0 -15    0.29    2.27
  -4   0 -15    1.16    3.14
  -3  -8 -16   81.64    7.02
   5   1 -10   23.08    3.99
   5   1 -10   25.75    3.53
   2 -11  -8    0.12    2.99
  -4   6  -8   23.86    3.03
  -1   2 -18   32.16    4.09
  -1   2 -18   35.22    3.57
   0 -12 -10    5.75    2.35
   1  11  -5    5.42    1.95
  -1 -11   5    5.68    2.45
   3   6 -12    2.39    1.82
   3   6 -12    1.30    1.57
  -6  -1  -5   26.12    3.04
   6   1   5   26.79    6.18
   3  -7 -14    0.13    2.23
  -3  10   6    1.58    1.66
   3 -10  -6   -2.27    2.33
   3 -10  -6    2.45    2.70
   3  -6 -15    3.96    2.58
   1  -8 -17    8.73    2.42
   1  -8 -17    8.20    1.86
   4  -2 -14   -0.52    2.50
   4  -2 -14    0.48    2.74
   6  -1   0    5.52    4.61
  -2  -5 -19  112.54    9.19
  -2  -5 -19  116.99    9.42
  -3   3 -15    1.86    2.45
   6  -1   1   11.55    4.63
   6   0   4   23.11    5.80
  -6   0  -4   16.15    2.28
   0 -11   5   10.90    3.30
   0  11  -5   10.43    2.36
   6   4   1   33.75    3.81
   6   4   1   35.21    5.65
   5   8   8   10.52    4.51
  -5  -8  -8    5.68    2.49
   5  -2 -10   39.46    4.53
   5  -2 -10   48.72    4.78
   2   2 -17    1.32    1.39
   2   2 -17    0.49    1.94
  -4   8  -2    3.78    2.08
  -4   8   7    1.33    1.15
   4  -8  -7   -1.26    2.85
   1 -12  -2   14.07    3.61
  -1  12   2   15.16    2.74
   5   3  -9   12.07    3.69
   5   3  -9   12.32    2.92
   5   3  -9    7.39    2.20
  -2 -11   4    0.75    2.26
   2  11  -4    0.74    1.87
   2  11  -4   -1.81    1.43
   5   5  -7    4.74    3.58
   5   5  -7    4.24    1.93
  -2 -10 -15   13.41    2.66
  -1  -9 -17    5.48    1.74
  -1  -9 -17    2.97    2.11
   2   9  -9    7.09    1.89
   2   9  -9    6.65    1.94
  -1  -8 -18    2.93    2.28
  -1  -8 -18    2.58    1.83
  -3  -3 -18   15.28    2.62
  -3  -3 -18   12.31    3.22
   2  -9 -14   15.46    2.35
   0 -12   1   25.46    3.85
   0  12  -1   29.24    3.31
   4   9  -4    1.70    1.45
  -3   4 -14   55.69    5.11
   1 -12  -7    5.10    2.86
   6   4   4   -5.87    2.63
  -6  -4  -4    2.35    2.11
   6   4   4    2.40    4.68
   3   1 -16    3.72    1.99
   3   1 -16   10.33    1.70
  -3  -4 -18    4.39    2.04
  -3  -4 -18    2.61    2.55
  -4  -3 -16   33.78    4.39
  -4  -9 -12   -0.42    2.02
  -2 -11 -13    2.54    2.18
  -5   6   2   -1.24    1.23
   0   9 -10   90.35    7.32
   6  -1  -1    0.73    4.37
  -5   6   1    2.59    1.34
   4   0 -14    7.20    2.19
   4   0 -14    4.97    1.91
   4  -7 -10   -1.35    2.45
  -6   1  -2   19.90    2.29
   6  -1   2   30.31    5.11
   2 -10 -12    3.60    2.42
   1 -11 -12   -0.86    2.41
  -4  -4 -16   16.21    3.68
  -1  10  -7    9.97    2.49
   1  -5 -19   10.04    2.47
  -4   5 -10   44.28    4.42
  -3  -9 -15   40.57    4.14
   6   1  -3    4.85    4.37
   6   1  -3   -0.18    3.30
  -5   1 -11    6.46    2.41
  -2   1 -18    6.40    2.69
  -2   1 -18   10.07    2.89
   5  -5  -7   -0.05    2.64
   5  -5  -7   -0.65    3.88
  -5   2 -10   89.15    7.37
  -2  10  -5    0.05    2.21
  -5   6   3    1.30    1.15
  -5   4  -7   -4.31    2.08
   1  -7 -18   15.38    2.62
   1  -7 -18   11.10    1.78
   1  -9 -16    8.83    1.93
  -3  -7 -17  119.06    9.81
  -2   8 -10   11.53    2.51
   1 -11   4    0.30    3.30
  -1  11  -4    5.45    2.14
   6   4   0    4.65    2.54
   6   4   0    5.97    4.91
  -2 -12   0   96.60    7.98
  -5   6   0    5.20    1.73
  -3  10   0    0.87    1.99
  -6  -2  -6   31.64    3.58
   6   2   6   35.58    5.81
  -3   2 -16    0.22    2.61
   2   0 -18    0.77    1.44
   2   0 -18    0.13    2.07
   1   9 -10   11.14    1.82
   3  10  -5    2.59    1.50
   5   8  -1    1.70    5.05
   2  10  -7    3.07    1.53
   2  10  -7    1.07    1.82
   1   2 -18   11.41    2.73
   6   0  -3   -0.39    4.03
   6   0  -3    0.83    3.30
  -1 -12 -11    0.30    2.22
   3   3 -15   -0.22    1.48
   3   3 -15   -1.35    1.74
   0  -8 -18   -0.24    2.01
   0  -8 -18    2.35    2.29
   6   3  -2    4.50    2.94
   6   3  -2    2.57    4.85
   6   4   5    4.88    2.60
  -6  -4  -5   10.40    2.46
   6   4   5   10.58    4.91
  -3  -2 -18    3.07    2.50
  -3  -2 -18    4.35    3.05
   0  -9 -17    3.10    2.06
   0  -9 -17    4.55    2.19
   6   3   6    9.82    5.19
  -6  -3  -6   11.75    2.70
  -4  -2 -16   21.03    2.85
  -4  -2 -16   21.89    3.72
  -3  10   7    2.55    1.61
   3 -10  -7    2.27    2.73
   3 -10  -7    1.50    2.23
  -1 -11 -14   22.69    3.00
   6  -1  -2    8.45    4.35
   6  -1  -2    5.20    3.33
  -1   7 -13  132.31   10.51
   0  10  -8   21.22    2.75
  -4   7  -6    6.23    2.37
   6   2  -3   -0.25    4.30
   6   2  -3    1.37    3.13
   4  -3 -14    5.20    2.84
   4  -3 -14   10.50    2.62
   4   5 -11   15.02    2.15
  -3 -11 -11    1.99    2.02
   6  -1   3   -6.22    5.63
  -6   1  -3   -1.78    1.52
  -1  12   1   15.13    2.92
   1 -12  -1   17.76    3.92
  -2  11  -1   -3.78    2.30
   2 -11   1   -0.59    3.64
   4   4 -12    9.91    1.95
   4   4 -12    8.37    1.69
   1   0 -19    8.66    1.68
   1   0 -19   10.97    2.51
  -2  -1 -19    1.08    2.60
  -2  -1 -19    1.90    2.72
  -3  -5 -18    4.38    1.70
  -3  -5 -18    4.07    3.05
   1  10  -8    1.81    1.66
   2   8 -11    2.73    2.12
   2   8 -11    2.18    1.87
  -2 -12 -10   10.10    2.54
   5   7  -4   -0.78    4.82
   1 -12  -8   -2.91    2.90
   0  -3 -20    3.45    2.42
   0  -3 -20    2.55    1.28
   0  -3 -20    1.46    1.49
   6   0   5    1.28    5.25
  -6   0  -5    1.74    1.89
  -3   5 -13    2.78    2.31
   5   3  13   11.83    4.23
  -5  -3 -13   19.03    2.93
  -2   9  -8   23.63    3.14
   0   8 -12   64.15    5.38
   3  -8 -13   -1.62    2.05
  -3   9  11    8.12    1.42
   3  -9 -11   10.74    2.25
   3  -9 -11    8.84    2.27
  -6  -1  -6    5.39    2.09
   6   1   6    0.72    5.49
  -5   0 -12    1.79    2.45
   5   0  12   -2.50    5.65
   3  -5 -16    2.30    2.42
  -4  -5 -16  222.88   17.68
  -5   5  -5   27.10    2.93
   2 -11  -9    1.39    2.77
  -1  -3 -20   -1.01    2.03
  -1  -3 -20    1.37    2.50
  -5   6  -1    6.58    1.58
   0   1 -19  110.10    9.15
  -3   9  -5    2.08    2.43
   5   2 -10    3.10    3.19
   5   2 -10    1.14    2.81
   3   7 -11   -2.42    1.88
   3   7 -11    1.22    1.50
   4  10  10    4.89    3.13
  -4 -10 -10    0.55    2.12
  -3 -11   2    6.73    2.54
   3  11  -2    7.87    1.41
   5  -4  -9    7.43    2.78
   5  -4  -9   14.30    3.43
   5   6  -6    0.24    1.82
   5   6  -6   -0.31    4.15
  -5   3  -9    8.41    2.39
  -1 -10 -16   15.66    2.53
   4  -5 -13   -0.64    2.52
   0  -4 -20   -1.93    2.33
   0  -4 -20    2.84    1.59
  -1  -4 -20   26.42    3.41
  -1  -4 -20   26.43    3.06
   2  -5 -18    4.87    2.34
  -1  -7 -19   25.14    3.06
  -1  -7 -19   23.38    2.96
   6   4  -1   11.82    2.84
   6   4  -1   11.06    5.27
  -5  -4 -13    5.81    2.60
   5   4  13    5.46    3.67
  -5  -6 -12   22.76    2.89
   5   6  12   21.85    4.26
   4  -6 -12   19.85    2.96
   5   8   9    2.04    4.42
  -5  -8  -9    8.75    2.23
   0  -2 -20   -1.69    2.52
   0   5 -16   65.77    5.80
   0   5 -16   78.19    6.31
  -4  -8 -14   21.30    2.94
  -2   7 -12   62.35    5.47
  -1 -12   2    2.28    2.60
   1  12  -2    0.70    2.01
  -4  -7 -15  195.30   15.46
  -4   8  -3   13.03    2.58
  -4   8   8    1.46    1.04
   4  -8  -8   -1.46    2.62
  -5  -2 -13    6.75    2.80
   5   2  13   15.50    4.30
   4   6 -10    3.61    1.81
  -2  -6 -19   28.17    3.15
  -2  -6 -19   32.89    3.52
   4   1 -14    0.95    1.64
   4   1 -14    1.58    1.87
   5  -3 -10    5.95    3.14
   5  -3 -10    3.16    2.72
  -4   3 -13    7.23    2.76
   0 -12 -11    4.49    2.37
   5   7  11   36.43    4.73
  -5  -7 -11   24.65    3.16
   0   4 -17   -0.06    2.70
   0   4 -17    4.45    1.89
  -4   2 -14    8.34    2.85
   6  -1  -3   -0.20    3.54
   6  -1  -3   -3.69    4.30
  -3   7 -10   12.33    2.60
  -6  -4  -6   30.32    3.42
   6   4   6   25.69    5.64
   0 -11 -14    8.16    2.39
  -3  10  -1   -2.34    2.09
   6   1  -4   -5.63    3.91
   6   1  -4    0.80    3.12
  -1  -2 -20  105.41    8.72
  -1  -2 -20  111.31    8.89
   1   8 -12   12.95    1.86
   6  -1   4  105.90    8.92
  -6   1  -4   76.72    6.52
   6   5   3    6.65    5.31
   6   5   3    5.20    2.40
   2   5 -15    4.97    1.87
   2   5 -15    9.85    2.05
   0  -7 -19   -1.34    2.46
   0  -7 -19    1.65    1.73
   4   3 -13    4.53    1.82
   4   3 -13    6.19    1.69
   6   5   2   -0.79    2.36
   6   5   2    4.14    5.22
   0  12  -2    4.79    2.22
   0 -12   2    6.79    2.76
   5  -6  -5    1.06    2.98
   5  -6  -5    9.54    3.99
   6   0  -4   -1.09    3.37
   6   0  -4    0.64    4.34
  -3   8  -8    0.05    2.53
   3 -10  -8   -2.08    2.40
   3 -10  -8    1.76    2.14
  -3  10   8    0.66    1.54
   6   5   4   10.52    2.55
   6   5   4   14.73    5.29
   6   3  -3    2.23    4.65
   6   3  -3    5.71    2.82
   6   2   7   -5.24    5.52
  -6  -2  -7    5.55    2.40
   6  -2   0    7.98    5.04
  -1  12   0    6.62    2.43
   1 -12   0    4.47    3.52
   0   6 -15   81.08    6.58
  -3   1 -17    1.99    2.58
  -3   1 -17    1.09    2.76
  -1   1 -19   48.55    4.59
  -1   1 -19   48.85    4.98
   3  -2 -17    4.07    2.38
   3  -2 -17    7.69    1.65
   4   8  -7    2.85    1.50
  -6  -3  -7    0.73    2.48
   6   3   7    0.09    5.00
  -5   6  -2    3.79    1.94
   0 -10 -16    2.14    2.26
  -4  -1 -16    7.93    3.39
  -4  -1 -16   13.46    2.57
   4   1  16   14.48    3.88
  -2 -12   1   70.51    6.13
  -3 -10 -14    4.27    2.33
   6  -2   1   -1.68    4.73
   2   6 -14    1.10    1.85
   2   6 -14    0.16    1.90
  -3  -1 -18   -1.34    2.55
  -3  -1 -18   -1.78    2.86
   5   8  -2   -0.38    4.62
   6  -2  -1   12.08    4.47
   2   4 -16   -1.26    1.68
   2   4 -16    0.24    2.02
   1 -12  -9   -0.57    2.84
   6   5   1    1.21    2.36
   6   5   1    4.57    5.04
  -2   4 -16    7.52    2.30
   5  -5  -8   -0.95    2.80
   5  -5  -8    6.62    3.68
  -1  -5 -20  134.24    9.96
  -1  -5 -20  114.23    9.81
   2  -8 -16    3.17    2.52
  -4   4 -12   19.84    3.09
  -3 -12  -5   25.23    3.23
  -2  -9 -17   72.03    6.35
   6   2  -4    0.08    4.11
   6   2  -4   -0.69    2.88
  -5  -9  -4    6.55    2.41
   5   9   4    6.54    5.06
   2  -7 -17   -0.94    2.45
   3  -1 -17   10.05    2.34
   3  -1 -17    8.93    1.73
   5  -1 -11    2.50    3.20
   5  -1 -11    3.51    3.00
   1  -6 -19    5.56    2.57
   1 -10 -15   -0.14    2.08
   0  -5 -20   29.32    3.34
   0  -5 -20   22.37    2.60
   6   0   6   -1.23    6.09
  -6   0  -6   -0.87    1.88
  -5  -5 -13   54.78    5.41
   5   5  13   68.92    6.03
  -3 -12  -4   -0.75    2.42
  -3 -12  -6    3.48    2.60
   5   0 -11   19.15    3.37
   5   0 -11   25.18    3.73
  -5  -9  -5    6.38    2.57
   5   9   5   12.56    4.93
  -2  -8 -18   14.47    2.05
  -2  -8 -18   17.10    3.06
   4  -4 -14    0.76    2.53
   4  -4 -14    0.99    2.67
  -3  -6 -18   24.79    3.84
   3  -3 -17    0.75    2.34
   3  -3 -17    3.68    1.47
  -4   1 -15    4.49    2.70
   5   9   3   18.70    5.31
  -5  -9  -3   26.09    3.11
   6   4  -2   -0.61    2.68
   6   4  -2   -3.39    5.07
  -6  -5  -5    0.05    2.38
   6   5   5    2.85    2.34
   6   5   5   -0.38    4.80
  -2  11  -2    9.34    2.34
   2 -11   2    3.50    3.81
   3   2 -16   -1.22    1.51
   3   2 -16    0.98    1.81
   4  10  -2    7.09    1.57
   0  -1 -20   65.60    5.95
  -6   2  -2   -0.22    1.30
   6  -2   2    2.41    5.21
   4   9  -5   -1.31    1.45
  -2   5 -15    3.22    2.36
   0   3 -18   59.38    5.60
  -2   3 -17   10.96    2.45
  -1 -12 -12    3.73    2.29
  -2 -12 -11   13.43    2.71
   6  -2  -2   10.12    4.72
   6  -2  -2   -1.59    3.44
   2   1 -18    2.88    1.91
   2   1 -18    3.40    1.57
   2  11  -5    3.22    1.62
  -2 -11   5    5.98    2.60
   2  11  -5    3.22    1.70
  -4  -9 -13    5.91    2.06
  -6  -1  -7   24.59    3.11
   6   1   7   30.34    6.15
   3   9  -8   14.69    2.12
   5   1  13   29.53    5.38
  -5  -1 -13   20.01    3.38
   4  -7 -11    3.47    2.50
   1   5 -16   28.16    3.48
  -4  -6 -16    9.71    3.03
  -1 -11   6   13.96    2.62
   1  11  -6   13.08    2.12
   1 -11 -13   -0.26    2.63
  -1   9 -10    7.96    2.24
   5   4  -9    6.05    1.93
   5   4  -9    4.95    3.38
   2 -11 -10    2.18    2.62
   6  -1  -4    4.33    3.59
   6  -1  -4   -3.51    4.34
  -2 -11 -14   -0.45    2.48
   0  11  -6   20.89    2.73
  -3   6 -12   80.27    6.81
  -4   6  -9   -1.53    2.37
   5   9   6   -0.18    4.76
  -5  -9  -6    2.62    2.44
  -3 -12  -3  215.08   16.84
   6   5   0   25.37    3.28
   6   5   0   29.34    6.13
  -3 -12  -7   38.45    4.04
  -3 -11 -12    5.16    2.17
  -6  -4  -7    3.85    2.43
   6   4   7    9.41    4.96
   2 -10 -13   -0.14    2.22
  -5   4  -8   50.49    4.66
   6  -1   5    0.69    5.97
  -6   1  -5    1.68    1.72
   5   9   2    5.18    4.97
   5   5  -8   80.39    7.12
   5   5  -8   71.37    6.04
   4   7  -9   -1.04    1.61
  -2   0 -19    5.14    2.78
  -2   0 -19   10.04    2.70
   5  -6  -6    1.91    2.96
   5  -6  -6    7.30    4.14
  -1  -1 -20   94.84    8.00
  -1  -1 -20  100.42    8.22
  -1  11  -5    6.18    2.40
  -1   4 -17   24.03    2.75
  -1   4 -17   23.79    3.50
  -4 -10 -11   12.23    2.30
  -1   5 -16   79.72    6.60
   5  -2 -11    4.78    3.07
   5  -2 -11    5.74    2.89
  -5  -8 -10    8.26    2.26
   5   8  10   15.42    4.14
  -2  10  -6   25.46    3.16
   1   4 -17   13.64    2.78
  -5   5  -6   10.41    2.46
   1   6 -15  109.89    8.98
  -3  10  -2   11.22    2.57
  -4 -11  -5   12.45    2.49
   5   1 -11    0.06    2.87
   5   1 -11    5.69    3.21
  -4 -11  -4   83.83    6.95
  -4   8  -4   -0.15    2.22
   4  -8  -9    3.48    3.16
   4  -8  -9    0.35    2.39
   1   1 -19    8.91    2.49
   6  -2   3    6.37    5.86
  -6   2  -3    1.47    1.41
  -5   6  -3    2.44    1.94
   5   7  -5    5.24    1.80
   5   7  -5    4.54    4.38
  -1 -13  -5  291.00   22.84
   6   5   6    5.00    5.00
  -6  -5  -6    4.40    2.46
  -4   7  -7   -0.21    2.43
   2   7 -13    9.68    2.06
   2   7 -13    8.60    2.06
   5   3 -10    0.27    2.10
   5   3 -10   -0.77    3.10
   3  11  -3   63.81    5.58
   3  11  -3   71.24    5.73
   3   8 -10    4.24    1.89
  -4 -11  -6   21.80    2.78
  -1   8 -12   68.41    5.80
   6  -2  -3    3.97    4.30
   6  -2  -3   10.23    3.64
  -2 -10 -16   33.84    3.85
   2  -9 -15   18.91    2.42
   2   3 -17   11.35    1.79
   2   3 -17    6.71    2.01
   3   0 -17   -0.54    1.58
   3   0 -17   -1.72    1.98
   6   1  -5    0.91    4.36
   6   1  -5    1.68    3.27
  -1 -13  -6    1.74    3.14
   0   7 -14   -2.04    1.61
   6   0  -5    0.71    3.25
   6   0  -5    0.48    4.38
   3 -10  -9    0.08    2.14
  -3  10   9    1.04    1.44
   3 -10  -9   -1.50    2.28
   3  10  -6    2.03    1.57
   1 -12   1    2.47    3.45
  -1  12  -1    1.54    2.44
  -1 -13  -4  405.91   31.56
  -5   2 -11    5.10    2.24
   5   9   7   -0.61    4.50
  -5  -9  -7    0.97    2.53
   4   2 -14    6.32    1.84
   4   2 -14    2.32    1.73
  -1  10  -8    3.58    2.15
  -1 -12   3   -0.87    2.53
   1  12  -3   -1.18    2.15
  -3 -12  -2   99.86    8.21
  -4 -11  -3   -3.67    2.37
  -3 -12  -8   11.04    2.66
   3  -9 -12   26.48    2.95
   3  -9 -12   30.04    2.77
  -3   9  12   20.49    2.20
   6   3  -4   -4.36    2.99
   6   3  -4    0.09    5.05
   0 -12 -12   27.82    3.38
  -3  -8 -17   36.47    4.24
  -4   9   3   27.74    2.82
   3  -4 -17    2.55    2.51
  -5   1 -12    1.69    2.46
   1 -12 -10    0.62    2.50
  -3   9  -6    9.71    2.63
   2  -6 -18   -3.44    2.50
  -6  -3  -8   16.06    2.74
   6   3   8   14.68    5.07
  -6  -2  -8   -0.80    2.03
   6   2   8    3.70    5.14
  -4   9   2    3.87    1.97
   5   9   1    9.10    5.22
  -1 -11 -15    2.33    2.35
  -3  -9 -16    3.79    2.73
   1  -3 -20   11.74    1.54
   1  -3 -20   11.31    2.57
  -4   5 -11   21.33    3.20
  -2   6 -14  120.34    9.67
   6   5  -1    7.07    2.48
   6   5  -1    0.70    5.13
   5  -4 -10   13.76    3.13
   5  -4 -10   12.55    3.53
  -4   9   4   11.11    1.98
  -2   2 -18   21.31    3.25
  -2   2 -18   21.29    3.07
  -1 -13  -7   90.88    7.85
  -2  -7 -19   37.04    3.65
  -2  -7 -19   44.56    4.19
  -1   3 -18  169.18   13.45
  -1   3 -18  166.23   13.21
   3  -6 -16    1.14    2.54
  -1   6 -15  151.10   11.89
  -1  -6 -20    0.20    2.51
  -1  -6 -20    2.61    2.05
  -4 -11  -7   13.62    2.58
   6   4  -3   19.16    3.23
   6   4  -3   20.33    5.00
   0  12  -3    0.05    2.15
   0 -12   3   -0.19    2.98
   2   9 -10    8.41    1.95
   2   9 -10    7.84    2.19
  -1 -13  -3  164.54   13.32
   3   5 -14   -1.55    1.77
   3   5 -14   -0.79    1.61
   2  12  -2    5.60    2.02
  -2 -12   2    3.08    2.18
   2  -2 -19   20.28    2.68
   2  -2 -19   17.31    2.02
   5   7  12    7.58    3.86
  -5  -7 -12    5.62    2.43
   5   8  -3   18.03    5.02
   4  -1 -15   23.77    3.18
   4  -1 -15   27.17    2.84
   1  -2 -20    1.05    1.36
   1  -2 -20    4.90    2.47
   2  -3 -19   28.49    2.62
   2  -3 -19   27.96    3.23
   2  10  -8    4.88    1.95
   2  10  -8    1.10    1.80
   5   6  -7   17.11    2.23
   5   6  -7   17.60    4.12
   6   0   7    2.99    6.00
  -6   0  -7    0.08    2.04
   4  -2 -15    7.03    2.37
   6   2  -5    6.25    4.79
   6   2  -5    5.44    3.26
  -1  -9 -18    1.82    2.03
  -1  -9 -18   -0.62    1.84
  -4   9   1    1.06    1.81
   1  -8 -18   -2.72    1.60
   1  -8 -18    3.29    2.39
   0 -13  -5   58.30    5.77
  -5  -6 -13   18.71    2.89
   5   6  13   25.73    4.02
  -4   0 -16   -1.35    2.38
  -4   0 -16    0.74    3.02
   4   0  16   -2.86    4.10
  -5   3 -10    6.24    2.40
   0  -6 -20    7.06    1.88
   0  -6 -20   15.48    2.81
  -4 -11  -2   32.87    3.55
   6  -1  -5    3.31    3.41
   6  -1  -5    0.55    4.21
   1  -4 -20   -1.60    2.37
  -2  -3 -20   11.72    2.89
  -2  -3 -20   17.71    2.76
  -2  -4 -20   19.02    3.05
  -2  -4 -20   24.42    3.10
  -6   2  -4   10.47    1.72
   6  -2   4   14.51    5.71
  -3   0 -18    2.84    2.70
  -3   0 -18    1.21    2.54
  -4   9   5   14.69    1.93
   4  -9  -5   11.30    3.43
   3  -8 -14   -2.51    2.28
   0   9 -11    0.57    1.89
   0 -13  -4   -4.84    3.57
   1   3 -18   -3.57    2.43
   3   6 -13    0.52    1.56
   3   6 -13   -0.04    1.79
   0 -13  -6   -6.81    3.19
   1   7 -14   42.12    4.16
   5  -5  -9    1.94    2.69
   5  -5  -9    1.39    3.30
   1  -9 -17   -4.72    1.95
   1  -9 -17    1.14    2.30
  -6  -4  -8    0.53    2.41
   6   4   8   -4.43    5.01
  -2  11  -3    2.95    2.41
   0  10  -9   10.08    2.15
   3   4 -15   -1.09    1.61
   3   4 -15    0.03    1.58
   0   2 -19  231.17   18.20
   0   0 -20    5.82    2.86
  -6  -5  -7    3.37    2.53
   6   5   7    2.60    4.71
  -2   8 -11   35.55    3.80
  -6   1  -6    4.03    1.93
   6  -1   6   12.54    6.02
   6  -2  -4   -6.42    3.41
   6  -2  -4   -6.82    4.29
   5  -6  -7   10.51    3.98
   5  -6  -7    6.16    2.90
   5  -3 -11  395.81   30.54
   5  -3 -11  392.22   30.58
   6   6   3  -13.26    5.26
  -4  -3 -17    7.52    3.39
   5   3  14   14.78    3.97
  -5  -3 -14   13.46    3.04
  -2   9  -9    0.05    2.35
  -4  -4 -17   56.29    5.56
   6   1   8   42.16    6.57
  -6  -1  -8   30.03    3.45
   5   9   8    4.75    4.49
  -5  -9  -8    1.49    2.39
   4  -6 -13   18.57    2.97
  -1 -13  -8    8.62    2.93
   4  10  -3   22.66    2.36
  -1  -8 -19   13.52    2.73
  -1  -8 -19   12.22    2.43
  -2 -12 -12   17.08    2.63
  -5   0 -13   11.85    2.85
   5   0  13    8.07    5.38
   1  10  -9   -1.35    1.68
   6   6   4    4.53    5.24
  -3 -12  -1  250.47   19.53
  -3 -12  -9    4.25    2.50
  -4  -8 -15   29.17    3.55
   4   0 -15    3.11    1.90
   4   0 -15    2.53    2.12
   6   6   2    1.37    5.68
   2  -1 -19   -0.14    1.41
   2  -1 -19   -0.41    2.17
  -3   4 -15    5.92    2.50
  -5  -4 -14   12.56    2.93
   5   4  14   16.57    3.67
  -4 -11  -8    2.65    2.18
   0 -11 -15   -0.80    2.30
  -3   3 -16   21.94    3.15
   5   2 -11    1.28    2.05
   5   2 -11   -2.01    3.28
  -1 -13  -2  153.08   12.50
   2 -11 -11    1.14    2.58
   0 -13  -3  160.30   13.07
   1   9 -11    0.23    1.56
  -3  -7 -18   24.42    3.63
  -5   6  -4    9.53    2.18
   0 -13  -7   22.47    3.73
   2  -4 -19    8.34    2.48
   5   9   0   -1.66    4.79
   6  -3   0    0.92    4.73
  -4   9   0   -2.81    2.19
   4  -5 -14    2.90    2.64
   0  -9 -18   -1.89    2.34
   0  -9 -18    0.43    1.97
  -3  10  -3    4.03    2.06
   6  -3  -1   10.63    4.35
   4  -3 -15   17.07    3.06
  -1 -12 -13    0.79    2.21
   4   5 -12    6.56    1.88
  -1 -10 -17    4.06    2.40
   1  -1 -20    4.40    2.40
   1  -1 -20    4.20    1.42
  -3  -4 -19   47.19    4.91
  -3  -4 -19   44.20    4.16
  -2  -2 -20   -0.32    2.56
  -2  -2 -20    1.47    2.70
   6   6   5   -0.61    5.11
  -6  -6  -5    4.35    2.52
  -2  -5 -20  109.13    9.39
  -2  -5 -20  120.18    9.29
   6   5  -2   14.57    5.35
   6   5  -2   13.49    2.88
  -3  -3 -19   12.32    2.61
  -3  -3 -19   13.01    3.32
  -5  -2 -14    9.28    2.82
   5   2  14    3.25    4.12
  -4  -7 -16    8.89    2.83
   5   8  11    9.99    4.17
  -5  -8 -11    7.68    2.31
   4  -9  -6   24.54    3.64
  -4   9   6   21.51    2.25
  -6   3  -1   22.51    2.26
   6  -3   1   37.42    5.65
  -1   0 -20   25.04    3.17
  -1   0 -20   24.63    3.65
  -4 -10 -12    1.57    2.09
   6   6   1    9.19    5.33
  -3 -10 -15   -3.16    2.65
  -3 -11 -13   19.92    2.81
   0  -8 -19   -1.92    2.55
   0  -8 -19   -4.80    2.04
   1  -7 -19    0.78    2.57
   3   1 -17   -0.12    1.47
   3   1 -17    2.98    1.95
  -4 -11  -1   24.62    3.26
   4   4 -13   17.79    2.24
   4   4 -13   16.80    2.15
  -3   8  -9   61.36    5.45
  -4  -2 -17   10.55    3.30
  -4  -2 -17    6.61    2.30
   1 -12   2   24.11    3.80
  -1  12  -2   18.62    2.93
   6  -3  -2   -3.23    4.08
  -4  -5 -17   51.12    5.37
  -3  10  10   -0.68    1.42
   3 -10 -10    1.58    2.09
   3 -10 -10   -2.92    2.38
  -4   8  -5    0.84    2.47
   4  -8 -10    8.03    2.58
   2   8 -12   13.68    2.15
   2   8 -12   12.95    2.22
   6   0  -6   -0.07    3.39
   6   0  -6   -2.61    4.34
   4   8  -8    0.56    1.71
   4   9  -6   -0.19    1.50
   6   1  -6   15.26    3.47
   6   1  -6    4.82    4.45
  -2 -13  -5   37.37    4.36
  -5   5  -7    2.26    2.32
  -3   7 -11   15.56    2.68
   4   6 -11    2.03    1.69
  -1   2 -19    1.21    2.24
  -1   2 -19    4.28    3.12
   2   2 -18    0.12    1.53
   2   2 -18    1.25    1.99
   0  13   2    8.29    2.65
   0 -13  -2    8.77    3.64
  -4  -9 -14    9.99    2.39
   1 -12 -11   21.00    3.30
  -2 -13  -6    3.62    3.18
  -3   5 -14   43.70    4.28
   4  -7 -12   18.74    2.99
   3   7 -12   -0.32    1.59
   3   7 -12    0.04    1.81
  -1   7 -14   90.64    7.39
   1  -5 -20    5.63    2.43
   6   3  -5   -5.09    4.87
   6   3  -5    0.96    3.00
   1 -11 -14    2.66    2.14
   0 -13  -8    7.40    2.67
  -3   2 -17   14.47    3.06
   3  -5 -17   11.29    2.74
  -1 -13  -9   82.52    7.28
  -5   7   2    1.19    1.46
  -2 -11   6   21.61    3.42
   2  11  -6   23.59    2.46
   2  11  -6   20.64    2.43
  -6   2  -5   16.10    2.23
   6  -2   5   29.78    6.49
  -2 -13  -4  162.41   13.05
  -6   3  -2    8.19    1.48
   6  -3   2   16.01    5.39
   5   5  14   -0.51    3.46
  -5  -5 -14    2.69    2.51
   6   3   9   15.86    4.81
  -6  -3  -9    4.13    2.49
   6   4  -4    0.59    2.69
   6   4  -4    4.16    4.52
   3   3 -16    4.94    1.58
   3   3 -16    4.79    1.85
   0   8 -13    1.07    1.70
  -5   4  -9  106.55    8.67
  -4   3 -14    0.06    2.57
  -3  -5 -19   68.26    5.57
  -3  -5 -19   49.31    4.73
   2 -12  -4    8.65    3.46
  -2  12   4    5.88    2.44
  -6  -6  -6    5.18    2.54
   6   6   6   -5.37    5.18
  -5   7   1    2.23    1.62
   3  11  -4    0.54    1.39
  -5   7   3    1.24    1.28
  -2  12   5    2.35    2.30
   2 -12  -5    5.47    3.24
  -2 -11 -15    2.31    2.41
   6   2   9   88.94    8.82
  -6  -2  -9   82.87    7.09
  -1 -13  -1   11.98    3.30
   6  -2  -5   -0.47    4.07
   6  -2  -5    7.35    3.50
  -4 -11  -9   -2.32    2.07
   5   9   9   10.04    3.91
  -5  -9  -9    5.87    2.36
  -2   7 -13   80.51    6.72
   2 -10 -14    5.99    2.25
   6   5   8   56.37    6.58
  -6  -5  -8   57.03    5.32
   0 -10 -17    7.07    2.18
  -3  -2 -19    2.42    2.37
  -3  -2 -19   -0.06    2.89
  -2 -13  -7  104.23    8.77
   5  -1 -12   -0.73    2.93
   5  -1 -12   -0.60    3.25
  -4   9  -1    0.33    1.96
  -1  11  -6   54.99    5.00
  -2   1 -19    9.30    2.92
  -2   1 -19   14.78    2.72
   1 -10 -16    2.05    2.19
   6  -3  -3    4.66    4.15
   6  -3  -3    1.02    3.56
   5   7  -6    0.41    3.97
   5   7  -6    1.22    1.78
   6   6   0   11.91    5.39
   1  11  -7   17.74    2.43
  -3 -12   0  235.98   18.44
  -2  12   3    5.45    2.34
   2 -12  -3    7.56    3.67
  -4   2 -15    1.17    2.87
   0 -12 -13    0.15    2.32
  -3 -12 -10   13.86    2.64
   0  11  -7    2.69    2.17
  -1 -12   4   21.60    3.31
   1  12  -4   25.62    2.40
   1  12  -4   20.90    2.78
   5   0 -12   28.43    3.85
   5   0 -12   28.63    3.84
   6  -1  -6   -4.35    3.97
   6  -1  -6   -2.85    3.27
   6   0   8    1.87    6.58
  -6   0  -8    1.45    2.07
  -2  10  -7    7.21    2.40
   4   1 -15   -1.07    1.79
   4   1 -15   -1.33    1.88
  -2 -13  -3   26.35    3.68
  -2  12   6    5.03    2.38
   2 -12  -6    3.68    3.22
   2   0 -19    7.00    2.26
   2   0 -19    6.53    1.57
   4  -9  -7   -5.90    2.87
  -4   9   7    0.19    1.28
   5   8  -4   10.87    4.77
  -4   6 -10   57.72    5.29
   2  12  -3    3.79    1.96
  -2 -12   3   -0.05    2.48
  -4   7  -8   35.98    3.89
  -5   7   0    0.61    1.68
   5   9  -1    1.56    4.59
   6   2  -6    1.76    3.28
   6   2  -6    2.81    4.29
  -5   7   4    3.28    1.22
  -6  -4  -9    4.01    2.30
   6   4   9    5.27    4.83
   5  -6  -8    5.73    3.78
   5  -6  -8    2.62    2.79
  -6   1  -7   14.24    2.39
   6  -1   7   35.68    6.40
   5   4 -10   34.82    3.64
   5   4 -10   46.99    4.70
  -4   4 -13    3.26    2.48
  -1  -7 -20    6.85    2.48
  -1  -7 -20    4.61    1.93
   5   5  -9   27.64    2.96
   5   5  -9   27.12    4.28
   2  -8 -17    3.64    2.72
   4   3 -14    4.14    1.71
   4   3 -14    1.38    1.68
   2  -5 -19    0.63    2.50
   3   9  -9    8.83    1.85
   0 -12   4    4.99    3.08
   0  12  -4    5.65    2.21
   1   2 -19    6.43    2.57
  -5  -1 -14    1.07    2.62
   5   1  14    1.58    4.78
  -2  -9 -18    5.47    2.89
   1   8 -13   -2.15    2.49
   3  -9 -13   34.86    3.60
   5  -2 -12    5.79    3.16
   6  -3   3   25.65    5.89
  -6   3  -3   16.49    2.00
   4  -4 -15   -0.66    2.81
  -4 -11   0   19.45    3.31
  -2  12   2    2.69    2.47
   2 -12  -2    1.43    3.57
   0  13   1   43.29    4.18
   0 -13  -1   40.83    4.74
  -2  -1 -20   11.59    2.75
  -2  -1 -20    9.84    2.85
  -3   9  -7    0.22    2.44
  -2  -6 -20   55.12    5.14
  -2  -6 -20   55.25    4.88
  -2 -13  -8    1.74    2.80
   0 -13  -9    2.20    2.64
  -5   6  -5   11.73    2.50
  -2  11  -4    7.11    2.52
   6   5  -3    5.14    4.90
   6   5  -3    8.43    2.70
   3  10  -7    4.18    1.66
   5  -4 -11   32.67    3.89
  -6  -1  -9  141.47   11.81
   6   1   9  183.95   13.35
   5   7  13   32.31    4.23
  -5  -7 -13   20.59    2.98
  -4  -1 -17    0.24    2.31
  -4  -1 -17    0.07    3.08
  -3  11   4   -0.38    1.91
   3 -11  -4    2.52    2.54
   3 -11  -4   -3.84    3.32
   0  -3 -21   -0.03    1.31
   0  -3 -21    2.69    2.51
   1   0 -20    2.27    2.41
   1   0 -20    5.18    1.56
  -6  -6  -7    2.74    2.66
   6   6   7    0.19    5.18
  -4  -6 -17  102.96    8.84
   0  -7 -20   49.07    4.35
   0  -7 -20   50.50    4.81
   2 -12  -7   -0.92    3.20
  -2  12   7    3.59    2.52
   4   7 -10    0.68    1.80
   3 -11  -3   -2.69    3.41
  -3  11   3    0.13    2.00
   2  -7 -18    1.93    2.52
  -1   9 -11   58.48    5.12
   5  -5 -10   11.99    2.84
   5  -5 -10   16.12    3.14
   6  -3  -4    0.08    4.18
   6  -3  -4    0.14    3.39
  -1  -3 -21    0.84    2.10
  -1  -3 -21    2.20    2.45
   0   5 -17  178.37   14.19
  -2 -12 -13    1.08    2.54
  -1 -13 -10    0.23    2.72
   4  10  -4    1.71    1.49
  -1  -4 -21   79.60    6.49
  -1  -4 -21   75.04    6.69
  -5   7  -1    0.12    1.60
   5   1 -12   46.02    4.07
   5   1 -12   42.83    4.76
   3 -11  -5   -1.12    2.42
  -3  11   5   -3.17    1.81
   3 -11  -5    2.88    3.02
  -2  -8 -19  121.69   10.65
  -2  -8 -19  165.42   11.07
  -3  10  -4    1.69    2.51
   0  -4 -21    5.06    2.62
  -2 -13  -2  279.27   21.81
   5  -7  -5    0.13    3.34
   5  -7  -5    8.23    4.07
  -5   2 -12    9.06    2.63
   2   5 -16   17.98    2.63
   2   5 -16   21.47    2.47
   2 -11 -12   -0.45    2.43
   5   3 -11   44.14    4.73
   5   3 -11   40.68    3.93
   6   6  -1   16.37    5.26
  -4   1 -16   -2.10    2.95
   0   1 -20   18.97    3.29
  -1 -11 -16    2.30    2.34
  -2 -10 -17    8.09    2.47
  -3   6 -13   26.81    3.28
   3  -2 -18   -2.28    2.37
   3  -2 -18    3.18    1.44
  -3  -6 -19   30.11    3.91
   1  13   0   55.97    5.20
  -1 -13   0   63.10    5.60
  -4   9  -2    3.04    2.12
   5   6  -8    1.32    3.65
   5   6  -8    2.55    1.78
   3 -11  -2    2.22    3.62
  -3  11   2    0.45    2.01
  -1  10  -9    5.98    2.31
   2   6 -15    8.70    2.17
   2   6 -15   11.00    2.01
  -3   1 -18   10.00    2.76
  -3   1 -18    8.74    2.81
   6  -2   6    4.37    6.14
  -6   2  -6    1.99    1.74
  -4 -11 -10   17.53    2.61
   0   4 -18  110.94    9.22
   0  -2 -21   91.19    7.55
   0  -2 -21   88.49    7.12
   5  -1  13   38.19    5.84
  -5   1 -13   15.89    3.08
   0   6 -16    1.92    1.67
   0   6 -16    3.86    2.70
  -1  12  -3    0.58    2.14
   1 -12   3    3.38    3.28
  -5  -6 -14   -2.03    2.60
   2 -12  -1    0.17    3.89
  -2  12   1    0.21    2.53
  -5  -8 -12    1.77    2.05
   5   8  12   -0.35    3.77
  -3  -1 -19   -0.21    2.51
  -3  -1 -19    7.36    2.95
  -3  10  11    7.80    1.57
   3 -10 -11   15.71    2.48
   3 -10 -11   13.11    2.35
   5   9  10   13.70    4.09
  -5  -9 -10    8.75    2.47
   3 -11  -6    1.20    2.30
  -3  11   6   -1.42    1.79
   3 -11  -6    2.52    2.99
   3  -3 -18   16.93    2.92
   3  -3 -18   15.50    2.01
  -5   3 -11    2.89    2.45
   6  -2  -6   23.89    3.93
   6  -2  -6   13.49    4.43
  -2   4 -17   61.52    5.44
   3   8 -11    8.45    2.04
  -2 -13  -9   32.72    3.95
   1  -6 -20    3.00    2.58
  -3  -9 -17   24.09    3.52
   6   0  -7    5.66    3.28
   6   0  -7    1.57    3.94
  -4   9   8   14.46    1.70
   4  -9  -8   18.58    3.10
  -1  -2 -21    6.53    2.20
  -1  -2 -21   -0.05    2.68
  -1 -12 -14   -1.19    2.25
   6   5   9    1.25    4.61
  -6  -5  -9   -2.77    2.42
   3  -1 -18   14.38    2.47
   3  -1 -18   10.80    1.82
  -4 -10 -13   29.10    3.29
   1 -12 -12    2.12    2.66
  -3 -12   1  101.66    8.40
   6  -3   4   23.00    6.22
  -6   3  -4   15.94    2.01
   2   4 -17   11.90    2.19
   2   4 -17    7.42    1.91
  -3 -12 -11   13.05    2.51
  -4   5 -12   76.63    6.68
  -2   5 -16   27.27    3.16
  -4   8  -6   44.46    4.40
   4  -8 -11   -2.77    2.47
   6   1  -7    0.58    3.29
   6   1  -7    3.76    4.47
   6   4  -5   25.51    3.62
   6   4  -5   35.20    5.54
  -1  -5 -21   22.16    2.86
  -1  -5 -21   26.20    3.30
   2 -12  -8    6.57    3.12
  -2  12   8    3.49    2.22
   6   3  -6    4.68    2.94
   6   3  -6   -7.34    4.98
   3   2 -17    1.81    1.49
   3   2 -17    0.82    1.74
   5  -3 -12  100.62    8.48
   2  10  -9   13.94    2.33
   2  10  -9   21.43    2.50
  -3  -8 -18  142.66   11.65
   0  13   0   42.04    4.17
   0 -13   0   41.87    4.74
  -3 -11 -14   22.08    3.07
  -3  11   1    4.00    2.20
   5   9  -2   11.18    4.83
   6   3  10   42.45    5.93
  -6  -3 -10   39.83    4.01
  -1   1 -20    3.41    2.40
  -1   1 -20    7.37    3.06
   0  -5 -21    5.76    2.58
   0  -5 -21    5.78    1.67
  -5   7  -2   -2.93    1.87
   0 -13 -10   23.06    3.46
  -1   8 -13   42.39    3.96
   6   7   3   10.58    5.83
   6   7   4   15.86    5.74
  -5   5  -8  213.65   16.76
   5  -7  -6    2.30    3.18
   5  -7  -6   -4.04    3.91
  -1  13   5   -3.70    2.47
   1 -13  -5    2.99    3.37
   6   6   8   10.86    4.91
  -6  -6  -8    3.51    2.72
   4  -6 -14   13.48    2.87
   4  -6 -14   14.25    2.96
  -2 -13  -1   15.27    3.07
  -2   3 -18   10.77    2.54
  -2   3 -18   14.00    2.94
   0 -11 -16    0.48    2.20
  -5 -10  -5   -2.95    2.51
   5  10   5    1.74    4.40
  -5 -10  -4   10.63    2.66
   5  10   4   10.23    4.69
   6  -3  -5    0.07    3.31
   6  -3  -5   11.11    4.00
   6  -1  -7    4.04    3.33
   6  -1  -7   12.26    4.10
  -1  13   4    1.54    2.77
   1 -13  -4   -1.69    3.45
   6   2  10   87.35    7.88
  -6  -2 -10   69.77    6.27
   2   9 -11   -0.12    1.84
   2   9 -11    0.29    2.11
  -4  -8 -16   14.28    3.39
  -4  -8 -16   16.47    3.05
   2   7 -14   14.61    4.65
   2   7 -14    9.88    2.06
   2   7 -14    8.07    2.03
   1   5 -17   64.54    6.00
   1   5 -17   60.70    5.65
   3  -6 -17   -1.62    2.65
   3  -6 -17    4.60    2.49
   1 -13  -6    8.37    3.39
   4   2 -15   -0.47    1.69
   4   2 -15    3.31    3.30
   4   2 -15   -0.22    3.17
   4   2 -15   -0.18    1.71
   3 -11  -7    4.79    2.26
  -3  11   7    4.49    1.77
   3 -11  -7    4.21    2.77
  -2   9 -10   64.23    5.71
   5   3  15    3.07    3.60
  -5  -3 -15    8.07    3.03
   5  -6  -9   37.13    4.30
   5  -6  -9   45.75    4.65
   5  -6  -9   40.85    4.71
   6   7   2   -2.66    5.27
   6   7   2   -0.33    5.80
   6   7   5   17.36    5.58
   6   7   5   13.29    5.67
  -6   1  -8  100.84    8.51
   6  -1   8  149.71   11.14
   2   1 -19    7.95    3.44
   2   1 -19    5.49    2.26
   2   1 -19    1.79    1.54
  -6   0  -9    4.62    2.15
   6   0   9    0.12    6.27
  -5  -4 -15   29.58    3.81
   6   4  10   29.88    5.27
   6   4  10   27.46    3.64
  -6  -4 -10   40.20    3.78
   0  10 -10    8.36    2.16
   5  10   6    7.54    4.69
  -5 -10  -6    6.38    2.66
   5  10   3   13.80    5.06
   5  10   3   16.51    2.57
   5  10   3   18.05    4.58
   6  -4  -1    1.63    4.99
   6  -4  -1    1.70    3.52
   6  -4  -1   -7.07    4.72
   6  -4  -1    2.55    3.66
   6   6  -2    3.79    2.21
   6   6  -2    0.93    4.77
  -5   0 -14    1.00    2.70
   5   0  14   -2.04    5.04
  -5   0 -14    0.78    3.12
   0   3 -19    3.72    3.06
   6  -4   0    3.99    4.67
   6  -4   0    6.35    3.19
   6  -4   0    7.89    3.81
   1   6 -16   30.75    4.22
   1   6 -16   31.59    3.45
   1   6 -16   35.80    5.58
   1   6 -16   34.67    3.73
   2 -12   0   -0.27    4.74
   2 -12   0   -1.91    3.75
  -2  12   0    5.83    2.23
   3  11  -5   18.68    2.23
   3  11  -5   20.30    2.43
   6   5  -4    0.05    2.61
   6   5  -4    2.87    2.41
   6   5  -4    0.29    5.17
  -1   5 -17    1.87    1.91
  -1   5 -17    2.53    2.13
  -1 -13 -11   19.18    3.54
  -1 -13 -11   22.00    3.24
   4   9  -7    2.02    1.66
   4   9  -7    1.46    2.03
   4   9  -7    6.60    3.93
   1 -13  -3   50.19    6.27
   1 -13  -3   54.78    5.60
  -1  13   3   58.04    5.12
   0  -1 -21    1.12    2.35
   0  -1 -21    5.19    3.51
   0  -1 -21   -2.16    2.76
   3  -4 -18   15.98    2.90
   3  -4 -18   18.71    3.15
  -3 -10 -16    5.63    3.00
  -3 -10 -16    3.97    3.20
   0   7 -15   31.40    3.27
   0   7 -15   28.10    2.96
   4  -7 -13   -6.34    2.89
   4  -7 -13   -2.24    2.49
   5   2 -12   10.46    2.68
   5   2 -12    9.72    2.22
   5   2 -12   10.37    3.09
   5   2 -12   11.54    2.60
   5   2 -12   12.09    3.45
  -1  -9 -19    8.83    2.41
  -1  -9 -19    8.31    2.22
   2  -6 -19    0.82    2.79
   2  -6 -19    3.37    2.48
   2  -6 -19   -0.89    2.63
  -4  -9 -15   66.32    6.11
  -4  -9 -15   73.69    6.26
   1  10 -10    0.50    1.68
   1  10 -10    0.45    4.82
   5   8  -5   -0.77    2.28
   5   8  -5    1.42    4.26
   5   8  -5    6.03    4.06
   1  -9 -18    0.50    2.57
   1  -9 -18    3.48    2.68
   1  -9 -18    3.22    1.76
   6   2  -7   -3.09    4.51
   6   2  -7    1.81    2.49
   6   2  -7    2.44    2.84
   6   2  -7    2.50    2.53
   6   2  -7    0.43    3.16
   0 -12 -14   17.86    3.04
   0 -12 -14   24.88    3.39
   6  -4  -2   -0.51    3.56
   6  -4  -2    4.03    5.56
   6  -4  -2   -1.71    4.52
   6  -4  -2    6.90    3.89
   4  -2 -16   11.00    2.78
   4  -2 -16   14.95    3.45
   4  -2 -16   11.76    3.18
   4  -2 -16    6.40    3.00
   1 -11 -15    5.96    2.43
   1 -11 -15    0.51    2.19
   2  12  -4   81.75    6.52
  -2 -12   4   86.16    7.00
   2  12  -4   87.01    6.77
   2  12  -4   74.49    6.65
  -1   4 -18   95.63    7.86
  -1   4 -18  101.17    8.18
  -1   4 -18  105.15    9.18
  -1   4 -18   92.71    7.85
   4  -1 -16    0.16    3.21
   4  -1 -16    2.34    2.36
   4  -1 -16    2.31    2.81
   4  -1 -16    5.37    3.09
   4  -1 -16   -0.67    1.84
  -2   8 -12    4.32    2.39
  -2   6 -15   33.30    3.43
  -2   6 -15   37.65    5.35
  -2   6 -15   28.39    3.25
   5  -6   6    9.78    2.96
   5  -6   6    5.23    2.69
  -5   6  -6    2.19    2.31
   1 -13  -7   15.98    3.48
   1 -13  -7   20.07    4.08
  -2   0 -20   14.34    3.00
  -2   0 -20   12.24    2.72
   3   0 -18   20.13    3.28
   3   0 -18   26.35    3.19
   3   0 -18   28.00    3.57
   3   0 -18   24.47    2.37
   0   9 -12    2.00    1.78
   0   9 -12    5.35    2.81
   0   9 -12    6.27    4.86
   1  12  -5   44.11    3.87
  -1 -12   5   34.93    4.20
   1  12  -5   42.49    3.60
   1  12  -5   38.35    3.74
  -2  -7 -20  193.00   16.00
  -2  -7 -20  222.32   16.18
  -5   4 -10   18.08    2.73
  -5   4 -10   18.84    2.99
   5  -4  10   14.13    3.17
  -4   9  -3    2.10    2.19
   4  -9   3    4.13    4.13
  -2 -13 -10   -0.41    3.17
  -2 -13 -10   -0.17    2.47
   4  -5 -15    9.07    2.82
   4  -5 -15   16.53    3.42
   4  -5 -15    7.86    2.74
   1  -8 -19    4.63    2.80
   1  -8 -19    6.02    1.57
   1  -8 -19    6.29    2.81
   1  -8 -19    9.91    2.60
   6  -4   1    9.53    5.50
   6  -4   1    7.98    3.24
  -6   4  -1   -0.18    1.16
   6  -4   1   -1.24    3.42
   6  -4   1    4.37    4.91
   1   4 -18    5.45    2.54
   1   4 -18    6.80    2.12
   1  13  -1   23.77    3.01
   1  13  -1   21.28    2.87
  -1 -13   1   22.72    3.45
   3 -11   0    6.15    4.65
  -3  11   0    2.45    2.36
  -3   8 -10    8.59    2.46
  -3   8 -10    9.52    2.96
   5   7  -7    3.73    2.40
   5   7  -7    7.31    1.89
   5   7  -7    7.34    4.25
   5   7  -7    7.60    2.57
   5   7  -7   11.18    4.15
   2  11  -7   10.58    4.87
   2  11  -7    5.70    1.78
   2  11  -7    5.14    2.13
   2  11  -7    5.02    1.69
   6   7   1    2.62    5.44
   6   7   1    8.03    2.20
   6   7   1    6.99    4.60
  -6  -7  -6    0.43    2.54
   6   7   6    0.35    4.22
   6   7   6    0.76    5.61
   6   7   6    1.77    5.04
  -4   0 -17    0.46    2.44
  -4   0 -17    1.85    3.20
  -4   0 -17   -0.33    3.45
  -4 -11 -11    3.20    2.50
  -4 -11 -11   -0.71    2.01
  -5  -2 -15    3.73    3.17
   5   2  15    8.92    4.02
  -5  -2 -15    9.10    3.20
   4   8  -9    8.70    4.18
   4   8  -9   10.44    1.83
   4   8  -9    6.60    2.01
   3   5 -15    0.04    1.68
   3   5 -15    0.13    2.65
   3   5 -15   -1.47    1.58
   3   5 -15   -0.56    1.96
  -1  -1 -21   15.62    2.48
  -1  -1 -21    9.77    3.01
   5  10   7    2.59    2.48
  -5 -10  -7    1.12    2.56
   5  10   7   -4.71    4.41
   5  10   2   -2.15    5.03
   5  10   2   -0.58    4.49
   5  10   2    2.27    2.19
   5  10   2    4.83    4.70
  -2  12   9   -0.05    2.18
   2 -12  -9   -0.07    2.69
  -1 -10 -18    2.09    2.43
  -1 -10 -18    2.52    2.42
  -1  11  -7   13.74    2.57
  -1  11  -7   13.84    2.80
  -4  -7 -17   61.59    5.73
  -4  -7 -17   49.90    5.41
   6  -3   5   14.30    2.87
   6  -3   5   10.34    6.31
   6  -3   5   11.04    2.92
  -6   3  -5    8.72    1.76
   2   3 -18   14.58    2.72
   2   3 -18   10.48    2.05
   2   3 -18   10.26    2.20
   2   3 -18   16.10    4.11
   2   3 -18    9.73    1.88
   0  12  -5   17.84    2.53
  -2 -11 -16   -0.91    2.57
  -2 -11 -16   -1.21    3.11
  -2 -11 -16    1.65    2.71
   2 -10 -15   -0.33    2.08
   2 -10 -15   -0.39    2.27
  -4  -4 -18   21.25    4.20
  -4  -4 -18   26.46    3.60
  -2  11  -5    1.22    3.00
   2 -11   5    3.95    5.05
  -2  11  -5   -1.17    2.45
  -1   6 -16   19.96    4.91
  -1   6 -16   24.49    2.68
  -1   6 -16   19.83    2.53
  -6   2  -7   16.50    2.40
   6  -2   7   23.79    3.30
   6  -2   7   29.62    6.94
   3   6 -14    5.29    2.70
   3   6 -14    0.04    1.78
   3   6 -14    1.64    2.12
   3   6 -14    5.34    3.53
   3   6 -14   -3.60    4.43
   3   6 -14    0.10    1.58
   6   1  10    9.06    5.92
  -6  -1 -10   14.74    2.40
   6  -4  -3    5.30    4.34
   6  -4  -3    7.74    3.83
   6  -4  -3   10.94    3.57
   6  -4  -3    8.94    5.79
   6  -4  -3    3.73    3.68
  -5  -5 -15  108.55    8.89
  -5  -5 -15  104.09    8.87
   4  -9  -9    1.02    3.02
   4  -9  -9   -5.06    2.95
   4  -9  -9   -1.60    2.65
  -1  13   2    3.37    2.72
   1 -13  -2    6.61    4.57
   1 -13  -2    2.90    3.81
  -4  -3 -18   30.43    4.22
  -4  -3 -18   24.09    4.02
   1   1 -20   -2.51    2.53
   1   1 -20   -0.12    1.48
   1   1 -20   -1.70    2.36
   1   9 -12   27.02    3.19
   1   9 -12   28.75    5.39
   1   9 -12   27.66    3.71
  -1  -6 -21    4.28    2.11
  -1  -6 -21    1.51    2.64
  -1  -6 -21    8.96    3.75
   5  -7   3    1.56    3.07
   5  -7   3    0.93    2.83
  -5   7  -3    4.37    2.13
   3 -10   5   -4.42    5.16
  -3  10  -5    2.54    2.99
  -3  10  -5    3.33    2.56
   5   9  11   -0.57    3.70
  -5  -9 -11    5.42    2.27
  -4   7  -9   32.99    3.93
  -4   7  -9   40.00    4.17
   4  -7   9   41.12    4.53
  -3  -7 -19  184.48   15.22
  -3  -7 -19  194.07   15.17
   4  -3 -16   -3.07    2.76
   4  -3 -16   -6.83    2.98
   4  -3 -16   -0.80    2.39
   4  -3 -16   -1.72    3.28
   4  -3 -16   -1.44    2.84
   5  -7  -7   11.07    3.84
   5  -7  -7    3.38    5.54
   5  -7  -7    2.05    3.12
   5  -7  -7    2.36    2.75
   5  -7  -7    0.90    3.10
   5  -7  -7    1.87    3.57
   2 -10   8   -0.08    4.53
  -2  10  -8    0.60    2.91
  -2  10  -8    0.66    2.27
  -3  11   8    7.08    1.87
   3 -11  -8    7.85    2.86
   0  -9 -19   45.83    4.42
   0  -9 -19   51.41    4.49
   0  -9 -19   37.26    6.44
   0  -9 -19   42.24    4.11
   0  -9 -19   45.88    4.38
   4   5 -13   13.21    2.23
   4   5 -13   15.62    2.63
   4   5 -13   14.09    2.47
   4   5 -13   17.39    3.22
   6  -2  -7    7.90    2.81
   6  -2  -7    4.42    3.91
   6  -2  -7    6.21    4.43
   6  -2  -7    4.59    3.45
   6  -2  -7   -1.10    3.16
   6  -2  -7    1.27    2.96
   6  -2  -7    1.88    3.39
  -1  -8 -20   69.56    5.87
  -1  -8 -20   67.96    5.74
  -1  -8 -20   63.86    7.45
  -1  -8 -20   60.65    5.76
  -1  -8 -20   70.57    5.93
  -2 -12 -14    1.74    2.91
  -2 -12 -14    1.05    2.45
   4   0 -16    4.57    3.06
   4   0 -16   10.58    2.95
   4   0 -16    1.66    2.18
   4   0 -16    3.48    2.61
   4   0 -16    6.51    1.97
   4   0 -16   10.22    3.27
   0 -13   1    1.24    3.37
   0  13  -1    0.10    2.33
   0 -13   1    2.18    4.02
   6  -4   2    1.78    4.65
  -6   4  -2    2.68    1.27
   6  -4   2   -1.56    3.20
   6  -4   2   -1.63    5.85
   6  -4   2    6.46    2.96
   1  11  -8    7.35    2.32
   1  11  -8   10.41    4.73
   1  11  -8    9.57    2.02
   0  11  -8    5.31    2.16
   0  11  -8    5.63    2.37
   2  13   0   13.65    2.77
  -2 -13   0   14.20    2.86
  -2   2 -19    1.22    2.42
  -2   2 -19    2.20    2.99
  -2   2 -19    1.31    1.87
   1   7 -15   54.76    5.22
   1   7 -15   54.35    6.45
   1   7 -15   55.76    5.66
   1   7 -15   61.14    5.04
  -3   7 -12    7.42    2.90
  -3   7 -12    8.81    2.55
   3  12  -2   15.44    2.75
   3  12  -2   21.32    4.56
  -3 -12   2   18.49    3.12
   3  12  -2   17.84    2.44
   1 -13  -8    3.01    3.44
   1 -13  -8    4.56    2.97
   3  -9 -14   83.53    7.13
   3  -9 -14   85.71    6.98
   3  -9 -14   82.20    7.18
   4  10  -5    3.66    3.81
   4  10  -5    3.21    1.54
   4  10  -5    1.35    2.07
   2 -11 -13    0.32    2.49
  -3 -12 -12   -0.49    2.77
  -3 -12 -12   -4.34    2.31
   2  -3 -20    0.73    2.42
   2  -3 -20    4.41    2.20
   2  -3 -20    3.55    2.09
   2  -3 -20   -5.19    3.74
   2  -3 -20   -0.77    3.06
   2  -3 -20    1.07    1.26
  -6  -5 -10   24.87    3.22
   6   5  10   25.18    5.03
   6   5  10   23.69    3.28
   1  -3 -21    1.98    3.10
   1  -3 -21    1.37    2.38
   1  -3 -21    2.38    3.89
   1  -3 -21    3.91    1.28
   1  -3 -21    1.93    2.16
   1  -3 -21    2.21    2.17
   3   4 -16   -0.54    2.84
   3   4 -16   -1.19    1.64
   3   4 -16    0.13    1.56
   3   4 -16   -2.72    3.35
   3   4 -16    7.01    3.88
   3   4 -16   -2.60    1.91
   0 -13 -11   19.66    3.49
   0 -13 -11   16.62    3.07
   0 -13 -11   18.30    3.23
   5  -5 -11    6.86    2.74
   5  -5 -11    1.74    2.59
   5  -5 -11    5.45    4.16
   5  -5 -11    5.04    2.72
   5  -5 -11    8.85    2.93
   0  -6 -21    0.76    2.65
   0  -6 -21    1.48    1.65
   0  -6 -21    1.49    2.08
   0  -6 -21    0.42    3.18
   0  -6 -21    1.45    2.50
  -3   4 -16   45.71    4.52
  -3   4 -16   41.42    4.24
   2  -2 -20    2.57    1.36
   2  -2 -20    1.19    3.41
   2  -2 -20    5.60    2.21
   2  -2 -20    2.05    2.45
   2  -2 -20    9.90    3.06
   2  -2 -20    5.33    2.07
   2  -2 -20    4.66    2.32
   6  -3  -6   34.14    4.64
   6  -3  -6   26.73    5.57
   6  -3  -6   29.67    3.95
   6  -3  -6   19.07    4.08
   6  -3  -6   24.81    4.26
   6  -3  -6   38.91    4.20
   6   6   9    5.88    2.55
   6   6   9    5.21    4.64
  -6  -6  -9    2.16    2.49
  -1   3 -19   -1.31    3.04
  -1   3 -19    2.28    3.05
  -1   3 -19    3.73    2.16
  -1   3 -19   -1.16    2.15
  -1   3 -19    4.42    4.56
  -3   9  -8   49.69    4.90
   3  -9   8   41.26    5.81
  -3   9  -8   45.19    4.56
  -1  12  -4    1.00    2.39
   1 -12   4   -1.14    4.23
  -3   0 -19    2.64    2.66
  -3   0 -19    6.92    3.10
  -3   0 -19    3.71    3.14
   5  -1 -13    9.09    3.26
   5  -1 -13   17.03    3.66
   5  -1 -13    6.70    3.00
   5  -1 -13    8.30    3.16
   5  -1 -13    6.48    3.22
   5  -1 -13   12.58    3.38
   1 -10 -17   -2.05    2.09
   1 -10 -17    1.74    2.53
   1 -10 -17    1.82    2.27
   4   6 -12    7.02    1.86
   4   6 -12   11.56    3.19
   4   6 -12    7.35    2.24
   4   6 -12    6.80    4.40
   4   6 -12    9.03    2.33
  -5  -7 -14   72.28    6.38
  -5  -7 -14   73.26    6.30
  -4  -5 -18   71.02    6.52
  -4  -5 -18   65.38    6.54
   6   7   0    7.39    5.87
   6   7   0   12.25    3.00
   6   7   0    7.61    4.96
   6   7   0   12.06    2.39
   6   7   0    9.58    5.37
   6   7   7   -2.00    2.48
   6   7   7    3.43    4.99
   6   7   7    0.48    4.41
   6   7   7   -3.61    5.61
  -6  -7  -7    2.56    2.57
  -4   6 -11    0.05    2.53
  -4   6 -11    0.65    2.72
   3 -10 -12    2.84    2.61
  -3  10  12   -0.97    1.19
   3 -10 -12   -0.95    2.01
   3 -10 -12   -0.05    2.78
   3 -10 -12    1.80    2.14
  -3   3 -17   14.87    3.14
  -3   3 -17   18.93    2.92
   5   9  -3    4.87    2.36
   5   9  -3    3.86    4.71
   5   9  -3   10.29    4.22
   5   9  -3    3.27    4.05
   5   9  -3    3.37    2.40
  -2  -4 -21   35.50    3.98
  -2  -4 -21   39.39    3.92
   5  -4 -12    2.05    3.22
   5  -4 -12    1.54    2.88
   5  -4 -12   -3.27    2.97
   5  -4 -12   -2.01    2.73
   5  -4 -12    1.92    2.62
   4   4 -14    1.04    1.55
   4   4 -14   -3.86    1.72
   4   4 -14   -1.82    3.31
   4   4 -14    0.58    2.53
   4   4 -14   -1.51    1.98
   4   4 -14    3.45    3.08
  -5 -10  -8    2.15    2.52
   5  10   8   -0.64    2.47
   5  10   8    3.58    5.65
   5  10   8   -4.10    4.08
   5  10   8   -0.43    4.69
   5  10   1    1.02    4.59
   5  10   1    0.69    4.82
   5  10   1   -4.93    4.51
   5  10   1    2.52    2.26
  -2  12  -1    5.78    2.45
   2 -12   1    5.83    4.01
   2 -12   1    1.30    5.08
   5   5 -10    0.27    3.43
   5   5 -10   -0.81    2.78
   5   5 -10    1.30    1.88
   5   5 -10    0.51    3.57
   5   5 -10    2.41    3.22
   5   5 -10    3.72    2.22
   5   5 -10    1.15    2.35
   4  11  -2   10.86    2.27
   4  11  -2    5.24    2.44
   4  11  -2    5.37    4.01
   0 -10 -18    4.14    2.51
   0 -10 -18    8.79    2.28
   0 -10 -18    3.09    2.30
   1  -2 -21   11.85    2.54
   1  -2 -21   12.32    2.63
   1  -2 -21    9.29    1.63
   1  -2 -21   11.21    2.28
   1  -2 -21   15.96    3.09
   1  -2 -21   12.32    3.84
   5   0 -13   39.59    3.72
   5   0 -13   32.40    4.26
   5   0 -13   38.11    4.33
   5   0 -13   31.70    4.17
   5   0 -13   25.43    3.22
   5   0 -13   31.42    3.53
   5   0 -13   35.38    4.27
   5   0 -13   31.44    3.64
  -2  -3 -21    7.10    2.59
  -2  -3 -21    5.82    2.55
   1  -4 -21    5.37    4.16
   1  -4 -21    3.44    2.22
   1  -4 -21    3.35    2.20
   1  -4 -21   -1.38    3.28
   1  -4 -21   -2.39    2.37
   1 -12 -13   -0.39    2.27
   1 -12 -13    0.47    3.17
   1 -12 -13    1.73    2.66
  -5  -8 -13   60.20    5.47
  -5  -8 -13   60.39    5.36
   6  -4  -4    2.69    5.60
   6  -4  -4    2.99    4.23
   6  -4  -4    3.18    3.61
   6  -4  -4   -3.22    3.48
   6  -4  -4   -0.07    3.33
   6   0  -8   68.95    5.87
   6   0  -8   50.42    6.09
   6   0  -8   71.73    6.39
   6   0  -8   58.97    5.62
   6   0  -8   44.82    5.36
   6   0  -8   60.42    5.81
   5   4 -11   56.89    5.75
   5   4 -11   68.54    6.06
   5   4 -11   65.62    5.84
   5   4 -11   54.19    5.43
   5   4 -11   69.87    5.59
   5   4 -11   75.57    6.00
   5   4 -11   61.44    6.13
   5   4 -11   69.44    5.66
   6   4  -6   57.38    5.36
   6   4  -6   80.58    6.82
   6   4  -6   43.99    5.32
   6   4  -6   53.45    5.43
   6   4  -6   62.02    6.51
   6   4  -6   68.78    5.60
  -4  -2 -18   11.17    2.34
  -4  -2 -18   15.52    3.80
  -4  -2 -18   11.94    3.49
   2   8 -13    3.86    2.11
   2   8 -13    4.13    1.97
   2   8 -13    6.54    4.91
   2   8 -13    8.69    3.16
   2   8 -13    5.06    2.41
   2   8 -13    3.60    1.86
   6   6  -3    0.62    4.59
   6   6  -3   -3.96    5.04
   6   6  -3   -1.01    4.60
   6   6  -3    5.74    2.87
   6   6  -3    3.78    2.48
   6   6  -3   -2.61    2.41
   0  -8 -20    5.81    2.69
   0  -8 -20    3.70    2.73
   0  -8 -20    2.72    2.57
   0  -8 -20    1.91    1.89
  -3  11  -1    0.82    2.17
   3 -11   1   -1.75    4.85
   3   7 -13    1.99    4.52
   3   7 -13    0.17    2.06
   3   7 -13    1.33    1.62
   3   7 -13   -0.41    2.76
   3   7 -13    0.97    2.31
   3   7 -13    1.08    3.49
   3   7 -13    0.32    1.93
   5  -2 -13    4.84    3.06
   5  -2 -13   11.87    3.36
   5  -2 -13    6.71    3.12
   5  -2 -13    5.15    3.03
   5  -2 -13    9.00    3.18
   5  -2 -13    9.27    2.51
   3  10  -8   12.77    3.31
   3  10  -8    7.11    1.91
   3  10  -8   13.67    4.54
   3  10  -8   11.66    2.18
  -4   3 -15    9.88    3.26
  -4   3 -15    8.75    2.78
   1 -13  -1   47.80    5.42
  -1  13   1   41.58    4.58
   1 -13  -1   52.98    5.86
   1   3 -19   11.68    2.80
   1   3 -19    9.60    2.24
   1   3 -19   12.27    4.53
   1   3 -19    8.66    3.79
   1   3 -19    7.72    2.47
   2  -4 -20    0.16    2.36
   2  -4 -20    1.54    2.41
   2  -4 -20    1.47    2.09
   2  -4 -20    0.26    2.95
   2  -4 -20   -2.58    3.77
   2  -4 -20    1.27    2.14
  -3   5 -15   54.98    5.13
  -3   5 -15   53.82    4.97
  -3  -4 -20   16.19    2.47
  -3  -4 -20   15.57    3.28
  -3  -4 -20   18.01    3.51
   1  -7 -20   -0.89    2.51
   1  -7 -20    0.19    2.53
   1  -7 -20    6.89    5.66
   1  -7 -20    2.80    3.08
   6   3  -7    1.40    3.16
   6   3  -7    6.96    4.39
   6   3  -7    3.61    3.11
   6   3  -7    0.51    2.70
   6   3  -7   -1.74    3.00
   6   3  -7    3.02    2.53
   6   3  -7   -4.41    4.56
   6   1  -8    0.72    3.11
   6   1  -8   -0.07    3.36
   6   1  -8   -5.12    4.24
   6   1  -8    3.31    2.49
   6   1  -8   -4.28    4.10
   6   1  -8   -1.82    2.52
   6   1  -8    2.34    3.29
  -4 -10 -14   -0.48    2.61
  -4 -10 -14    0.05    2.37
   3   9 -10    0.76    2.22
   3   9 -10   -1.80    1.87
   3   9 -10    5.26    4.47
   3   9 -10    2.15    2.07
   3   9 -10    1.29    3.00
   3  -5 -18   -0.19    2.84
   3  -5 -18   -1.09    3.77
   3  -5 -18    2.83    2.94
   3  -5 -18    3.60    2.61
   3  -5 -18   -0.18    2.41
   3  -5 -18    1.19    2.64
  -2 -13 -11   17.06    3.27
  -2 -13 -11   12.52    2.84
  -4   8  -7   37.03    3.82
  -4   8  -7   26.98    3.30
   4  -8   7   28.31    3.81
   5   1  15    1.41    4.32
  -5  -1 -15   -2.28    2.84
  -5  -1 -15    3.09    3.42
   4  -8 -12    7.08    3.66
   4  -8 -12   -0.05    2.38
   4  -8 -12    3.12    3.10
   4  -8 -12    3.50    2.83
  -1 -13 -12    3.97    3.03
  -1 -13 -12    1.69    2.47
  -3  -3 -20   30.16    4.08
  -3  -3 -20   29.00    3.86
  -3  -3 -20   33.39    3.45
  -6   4  -3    3.40    1.46
   6  -4   3    0.41    3.28
   6  -4   3    7.39    5.91
   6  -4   3    2.37    3.04
   6  -4   3    1.91    4.52
   6   3  11   43.00    4.40
  -6  -3 -11   49.49    4.70
   6   3  11   46.12    6.08
  -6  -3 -11   47.33    4.45
   0   2 -20    0.82    2.83
   0   2 -20    1.72    2.01
   0   2 -20   10.57    4.73
   0   2 -20    0.31    3.41
   0   2 -20    1.93    2.30
  -1 -12 -15   -0.87    2.71
  -1 -12 -15   -4.30    3.09
  -1 -12 -15   -0.75    2.34
   2  -1 -20   -2.24    2.27
   2  -1 -20    3.43    2.91
   2  -1 -20    3.23    3.66
   2  -1 -20    2.05    2.35
   2  -1 -20    0.84    2.41
   2  -1 -20    0.14    1.35
   2  -1 -20    0.74    2.04
   6  -1  -8   17.82    3.39
   6  -1  -8   14.65    3.70
   6  -1  -8   10.84    3.65
   6  -1  -8   20.49    4.38
   6  -1  -8   23.57    3.22
   6  -1  -8   17.88    4.32
   6  -1  -8   22.38    3.35
   6  -1  -8   16.69    3.33
  -4 -12  -5   73.30    6.57
   4  12   5   67.37    7.56
   4  12   5   80.78    6.50
  -2  -5 -21    2.38    2.87
  -2  -5 -21    0.82    2.56
  -2  -5 -21   -0.81    2.24
   3  13   5   39.03    3.66
  -3 -13  -5   36.60    4.52
  -3 -13  -5   31.49    3.79
  -3 -13  -6    9.86    2.91
  -3 -13  -6   13.02    3.46
   0   0 -21    0.12    2.33
   0   0 -21    0.06    3.43
   0   0 -21   -2.82    2.88
   2 -12 -10    2.97    2.97
  -2  12  10   -0.25    2.32
   2 -12 -10   -2.20    3.80
  -4   4 -14    9.75    2.90
  -4   4 -14   10.23    3.01
  -2   7 -14    1.66    2.55
  -2   7 -14    0.93    4.30
  -2   7 -14    2.85    2.00
  -2   7 -14    2.75    1.98
  -1   7 -15   14.98    4.55
  -1   7 -15   18.59    2.48
  -1   7 -15   15.63    3.18
  -1   7 -15   19.24    2.42
   4  12   6    7.24    4.46
  -4 -12  -6    3.40    2.50
  -4 -12  -6    2.53    2.96
   4  12   6    3.03    2.59
   5   6  -9   25.00    2.97
   5   6  -9   21.60    2.90
   5   6  -9   23.14    3.21
   5   6  -9   16.79    4.20
   5   6  -9   17.96    2.52
   5   6  -9   24.54    4.07
   0   8 -14   41.89    6.04
   0   8 -14   38.32    4.35
   0   8 -14   35.90    3.64
   0   8 -14   47.24    3.88
   1 -13  -9   35.31    4.23
   1 -13  -9   40.37    3.69
   1 -13  -9   29.94    4.75
   6   5  -5   14.56    4.74
   6   5  -5    6.07    4.16
   6   5  -5    3.48    2.64
   6   5  -5   -0.57    4.83
   6   5  -5    6.12    2.72
   6   5  -5    7.11    2.85
  -4   2 -16   -0.36    3.11
  -4   2 -16    1.45    2.93
   5  -6 -10    1.88    3.19
   5  -6 -10    4.70    4.64
   5  -6 -10    0.84    2.98
   5  -6 -10    0.71    2.86
   5  -6 -10    0.82    2.76
   5  -6 -10   -1.22    2.72
   3   1 -18    9.08    2.96
   3   1 -18   16.58    2.96
   3   1 -18   13.68    3.42
   3   1 -18   13.19    3.35
   3   1 -18   10.68    2.16
   3   1 -18   11.39    1.75
   3   1 -18    8.79    1.96
   4  12   4    6.08    2.41
   4  12   4    5.34    4.11
  -4 -12  -4    2.58    2.46
  -4   9  -4    2.77    2.32
   4  -9   4   10.03    2.39
  -4   9  -4   11.22    2.93
   4  -9   4    5.70    4.24
   4  -9   4    5.31    2.91
   2  -8 -18    1.12    2.54
   2  -8 -18    0.05    2.64
   2  -8 -18    3.18    2.74
   2  -8 -18    4.31    2.75
   5  -2  13    4.31    3.30
  -5   2 -13    3.74    2.67
  -5   2 -13    5.53    3.03
  -1 -11 -17    6.67    2.87
  -1 -11 -17    6.17    2.37
  -1 -11 -17    9.20    2.54
   6  -1   9   21.89    2.91
  -6   1  -9   16.97    2.62
   6  -1   9   19.02    3.18
  -6   1  -9   16.63    2.78
   6  -1   9   27.40    6.86
  -5  -6 -15   76.97    6.40
  -5  -6 -15   69.30    6.52
   3  13   4  235.92   18.50
  -3 -13  -4  258.24   18.74
  -3 -13  -4  225.55   18.57
   3 -11  -9    4.26    2.55
  -3  11   9    3.84    1.66
   3 -11  -9    7.54    3.31
  -6   3  -6    4.80    1.81
   6  -3   6    4.16    2.70
   6  -3   6    6.38    2.80
   6  -3   6    3.18    3.90
  -6   3  -6    6.25    2.13
   6  -3   6    1.77    6.29
  -6  -4 -11   -2.06    2.37
  -6  -4 -11    3.99    2.70
   6   4  11    2.48    2.42
  -2  -9 -19   -0.12    3.25
  -2  -9 -19    1.18    2.52
  -2  -9 -19    0.78    2.05
  -2  -9 -19    0.59    2.90
  -3 -11 -15   20.34    3.46
  -3 -11 -15   16.57    3.06
  -1 -13   2   14.95    3.03
   1  13  -2   13.37    2.43
  -1 -13   2   15.10    3.69
   1  13  -2   13.34    2.51
  -6  -2 -11   27.15    3.28
   6   2  11   26.16    3.23
   6   2  11   26.88    5.43
  -6  -2 -11   28.23    3.49
   4  -4 -16   -0.18    2.45
   4  -4 -16    0.11    3.19
   4  -4 -16   -2.95    2.50
   4  -4 -16   -1.11    2.77
   4  -4 -16    3.90    3.03
  -2  -2 -21   31.80    3.77
  -2  -2 -21   33.80    3.69
  -2  -2 -21   32.87    3.87
  -3  -5 -20   10.81    2.87
  -3  -5 -20    6.46    1.97
  -3  -5 -20    7.38    3.34
  -3 -13  -7    5.75    3.19
  -3 -13  -7    6.75    2.72
  -3   2 -18    1.43    2.96
  -3   2 -18    5.25    2.67
  -3   2 -18    1.29    2.69
  -3   2 -18    1.88    1.76
   4   7 -11   -0.92    2.66
   4   7 -11   -2.31    4.30
   4   7 -11    0.69    2.20
   4   7 -11    1.12    3.14
   4   7 -11    2.01    2.17
   4   7 -11   -0.20    2.01
   4   7 -11    1.66    1.91
  -5   5  -9   16.91    3.02
   5  -5   9   21.28    3.14
  -5   5  -9   17.31    2.94
  -5   7  -4   -1.92    2.22
   5  -7   4   -2.77    2.79
   5  -7   4    0.77    2.92
  -5   7  -4    0.90    2.59
   5  -7   4   -2.47    4.27
  -6   0 -10   10.69    2.50
  -6   0 -10    9.31    2.72
   6   0  10   17.57    3.14
   6   0  10    7.25    6.14
   6   0  10   14.95    2.62
  -4 -11 -12    3.33    2.15
  -4 -11 -12    0.22    2.37
   5   1 -13   -1.73    2.67
   5   1 -13   -1.78    1.91
   5   1 -13    0.89    3.05
   5   1 -13   -3.01    2.54
   5   1 -13   -3.54    3.06
   5   1 -13    2.76    2.37
   5   1 -13    0.11    3.28
   5   1 -13   -2.44    2.81
   5   1 -13    2.92    3.35
   5   1 -13    1.76    2.37
   5   3 -12   -1.79    3.35
   5   3 -12   -1.60    3.53
   5   3 -12   -1.10    2.90
   5   3 -12   -1.76    2.99
   5   3 -12   -4.83    2.10
   5   3 -12   -1.92    2.93
   5   3 -12    1.95    2.44
   5   3 -12   -1.19    2.85
   5   3 -12    2.39    2.48
   5   3 -12   -3.11    2.60
   6   7  -1    4.82    5.03
   6   7  -1    0.49    2.83
   6   7  -1    4.85    5.03
   6   7  -1    0.32    2.45
   6   7  -1   -0.43    5.70
   6   7  -1    1.72    2.15
   6   7   8   10.46    2.52
   6   7   8   11.99    4.97
   6   7   8   11.85    4.52
  -6  -7  -8    1.15    2.62
   6   7   8    1.33    2.21
   4   1 -16    2.26    2.05
   4   1 -16    4.03    3.29
   4   1 -16   -3.27    1.80
   4   1 -16    0.61    2.74
   4   1 -16    1.93    2.38
   4   1 -16   -2.93    1.74
   4   1 -16   -0.58    3.07
   4   1 -16   -0.20    2.53
   4   1 -16    0.19    2.70
  -4 -12  -7   44.09    4.79
   4  12   7   49.44    4.58
  -4 -12  -7   47.32    4.45
   4  12   7   46.56    6.01
   5  -7  -8    1.04    3.42
   5  -7  -8    2.84    2.71
   5  -7  -8   -0.68    5.15
   5  -7  -8   -3.07    2.89
   5  -7  -8   -1.99    3.67
   5  -7  -8   -0.17    3.02
   5  -3  12   -1.76    3.16
  -5   3 -12    1.27    2.48
  -5   3 -12    1.02    2.78
   4 -10  -3    9.77    3.51
  -4  10   3    8.16    2.24
   4 -10  -3    5.72    3.84
  -4  10   3    6.56    1.77
   1  -1 -21    3.52    2.58
   1  -1 -21   -1.58    1.45
   1  -1 -21   -1.38    2.87
   1  -1 -21    1.89    2.34
   1  -1 -21    0.73    2.03
   2  -9 -17    8.22    2.80
   2  -9 -17    4.71    2.53
   2  -9 -17   10.06    2.60
   3   3 -17    7.39    3.32
   3   3 -17   13.07    3.57
   3   3 -17    4.34    1.82
   3   3 -17    8.48    3.93
   3   3 -17    4.35    1.57
   3   3 -17    9.77    2.79
   3   3 -17    6.72    1.90
   3   3 -17    9.80    2.75
  -5 -10  -9   12.80    3.11
   5  10   9   10.26    6.08
   5  10   9   15.25    2.88
   5  10   9   18.21    5.15
  -5 -10  -9   17.82    2.85
   5  10   9   15.49    4.34
   5  10   9   16.09    2.69
   5  10   0   14.82    2.71
   5  10   0    9.92    4.55
   5  10   0   21.20    5.03
   5  10   0   12.00    5.56
   5  10   0   17.30    2.69
  -2 -10 -18    5.37    3.22
  -2 -10 -18    6.41    2.33
  -2 -10 -18    6.49    2.65
   4 -10  -4    9.49    3.53
   4 -10  -4    8.77    3.79
  -4  10   4    8.03    1.81
  -4  10   4    8.64    2.13
   1  -5 -21   -0.42    2.57
   1  -5 -21   -2.50    3.22
   1  -5 -21   -2.80    4.61
   1  -5 -21   -1.18    2.14
   1  -5 -21    0.43    2.24
  -1  10 -10  116.11    9.59
  -1  10 -10  143.37    9.54
   1 -10  10   94.60   10.02
  -1  10 -10  119.57    9.40
  -1  10 -10   93.28   10.05
  -1  10 -10  114.76    9.55
   5  -6   7    3.66    2.76
  -5   6  -7   -0.15    2.32
  -5   6  -7    3.15    2.62
   6  -4  -5   -0.14    3.42
   6  -4  -5   -5.58    4.06
   6  -4  -5    0.09    5.28
   6  -4  -5   -0.61    2.96
   6  -4  -5   -5.35    2.80
   6  -4  -5    2.89    3.68
   6  -4  -5    1.39    3.30
   4  12   3   59.37    6.51
   4  12   3   66.20    5.56
  -4 -12  -3   59.49    5.66
  -4  -6 -18  160.64   13.06
  -4  -6 -18  159.80   13.01
   4   3 -15    3.81    2.42
   4   3 -15    1.97    1.94
   4   3 -15    2.36    1.67
   4   3 -15    4.96    3.03
   4   3 -15    4.60    3.26
   4   3 -15    5.18    2.60
   4   3 -15    3.16    1.65
   4   3 -15    1.19    2.77
  -1   0 -21    7.07    2.01
  -1   0 -21    2.56    3.02
  -1   0 -21    6.75    2.28
  -1   0 -21    8.01    3.29
  -1   0 -21    5.79    2.46
   4  -9 -10    4.74    2.74
   4  -9 -10    5.99    3.12
   4  -9 -10    9.17    3.04
   4  -9 -10    5.19    2.42
   2  13  -1   55.01    6.05
  -2 -13   1   38.47    4.78
   2  13  -1   52.56    4.47
   2  13  -1   49.11    4.47
   2  13  -1   43.08    4.18
  -2 -13   1   42.16    4.47
  -5   1 -14    0.06    2.81
   5  -1  14    1.08    2.70
   5  -1  14   -2.78    5.17
  -5   1 -14    3.41    3.21
  -1   9 -12   26.58    3.53
  -1   9 -12   35.63    3.79
  -1   9 -12   29.44    3.12
  -1   9 -12   34.02    3.12
  -1   9 -12   32.40    3.27
  -1   9 -12   25.65    5.03
   4 -10  -2    2.26    3.34
   4 -10  -2    2.81    3.28
  -4  10   2    2.39    1.77
   4 -10  -2    3.72    3.75
  -4  10   2    3.40    2.25
   2   2 -19    5.62    1.60
   2   2 -19   12.99    3.82
   2   2 -19    6.92    2.97
   2   2 -19    5.92    1.89
   2   2 -19    5.86    2.55
   2   2 -19   11.65    3.99
   2   2 -19    9.53    2.34
  -3 -13  -3   18.25    3.49
   3  13   3   19.61    2.90
   3  13   3   18.97    4.14
  -3 -13  -3   20.49    3.16
   3  13   3   17.56    2.74
  -3  -2 -20    0.56    2.36
  -3  -2 -20    4.11    2.92
  -3  -2 -20    4.93    3.06
   6   2  -8    1.78    3.00
   6   2  -8    4.59    3.11
   6   2  -8   -0.32    2.54
   6   2  -8    5.03    2.93
   6   2  -8   -4.07    4.22
   6   2  -8    0.86    3.37
   6   2  -8   -4.77    4.27
   6   2  -8    3.66    2.43
   1   8 -14   70.65    5.81
   1   8 -14   59.73    6.15
   1   8 -14   70.95    7.25
   1   8 -14   70.05    5.96
   1   8 -14   66.78    5.70
  -6   2  -8   10.22    2.37
   6  -2   8   16.37    6.96
   6  -2   8    9.95    2.91
   6  -2   8   12.38    2.66
  -6   2  -8   12.96    2.18
   5   8  -6   -0.65    3.97
   5   8  -6    2.65    3.90
   5   8  -6    2.73    2.47
   5   8  -6    2.53    2.25
   5   8  -6    0.69    4.40
   5   8  -6    2.49    2.08
   5   8  -6    0.04    1.80
   5  -3 -13   26.21    3.54
   5  -3 -13   26.54    3.71
   5  -3 -13   27.83    3.76
   5  -3 -13   27.36    3.88
   5  -3 -13   18.22    3.60
   5  -3 -13   22.39    4.03
   5  -3 -13   19.80    3.24
   0 -13   2   15.27    4.12
   0 -13   2   15.61    3.58
   0  13  -2   11.26    2.63
   2  12  -5    9.22    2.26
   2  12  -5    8.77    1.68
   2  12  -5   10.54    1.99
  -2 -12   5    8.19    3.03
   2  12  -5    6.71    4.86
  -1   2 -20  163.08   12.03
  -1   2 -20  140.11   10.98
  -1   2 -20  153.12   11.26
  -1   2 -20  128.68   11.21
  -1   2 -20  124.13   10.88
  -1   2 -20  140.78   10.98
   4 -10  -5    3.62    3.39
  -4  10   5    1.23    1.56
  -4  10   5    1.20    1.92
   4 -10  -5    4.79    3.09
   4 -10  -5    6.35    3.60
   4 -10  -5    3.49    3.31
   3  11  -6   60.31    6.53
   3  11  -6   53.32    4.88
   3  11  -6   62.44    5.16
   3  11  -6   63.79    5.06
  -1  13   0    4.18    2.37
   1 -13   0    8.06    4.48
   1 -13   0    6.45    3.81
   6  -3  -7   88.97    8.07
   6  -3  -7   79.92    7.64
   6  -3  -7  101.85    8.64
   6  -3  -7   82.64    7.79
   6  -3  -7   82.81    7.66
   6  -3  -7   87.41    7.81
   6  -3  -7  100.47    7.53
  -3 -13  -8    3.43    3.05
  -3 -13  -8   -0.43    2.81
   5   9  12   10.18    2.89
   5   9  12    9.76    2.51
   5   9  12    5.18    5.18
  -5  -9 -12    8.40    2.37
  -5  -9 -12    9.04    2.72
   5   9  12    7.12    3.62
   6   6  10    3.97    4.52
  -6  -6 -10   12.77    3.09
   6   6  10   10.25    4.37
   6   6  10   11.79    2.74
  -6  -6 -10    4.26    2.70
  -1  -7 -21   49.08    4.89
  -1  -7 -21   51.68    6.32
  -1  -7 -21   52.03    4.91
  -1  -7 -21   53.32    4.98
  -1  -7 -21   51.02    4.71
  -1  -7 -21   51.50    4.81
   0 -13 -12   10.71    3.14
   0 -13 -12    7.81    2.61
   0 -13 -12    8.39    2.99
   0 -12 -15   -0.36    2.83
   0 -12 -15    2.24    2.78
   0 -12 -15    2.43    2.49
  -3  -9 -18   40.86    4.64
  -3  -9 -18   34.60    4.16
  -3  -9 -18   31.84    3.54
   2  -7 -19   -6.77    5.47
   2  -7 -19   -0.30    2.53
   2  -7 -19    0.12    2.54
   2  -7 -19    1.24    2.65
   2  -7 -19   -0.98    2.99
   2 -12   2    4.74    5.06
  -2  12  -2   -0.56    2.74
   3  -7 -17    2.60    2.63
   3  -7 -17    3.15    2.95
   3  -7 -17   -0.38    4.81
   3  -7 -17    0.05    2.88
   3  -7 -17    0.31    2.37
  -4  -1 -18   14.18    2.56
  -4  -1 -18   12.72    3.88
  -4  -1 -18   13.20    3.31
   2  -5 -20   -2.19    2.28
   2  -5 -20    1.75    3.04
   2  -5 -20    2.92    1.96
   2  -5 -20    7.32    4.11
   2  -5 -20    0.81    2.43
   2  -5 -20    2.54    2.58
   6  -4   4    5.64    2.67
  -6   4  -4    5.31    1.66
   6  -4   4    9.89    3.16
  -6   4  -4    3.39    1.99
   6  -4   4    2.70    4.16
   3  -8 -16    5.58    2.73
   3  -8 -16    2.09    2.81
   3  -8 -16    3.70    2.61
  -3   6 -14   55.95    5.40
  -3   6 -14   60.20    5.30
   6  -2  -8  107.94    9.33
   6  -2  -8   93.36    8.86
   6  -2  -8  104.39    8.77
   6  -2  -8  109.92    9.42
   6  -2  -8  118.75    8.77
   6  -2  -8  101.13    8.95
   6  -2  -8  103.45    9.04
   6  -2  -8  105.48    8.87
  -3  11  -2    1.18    2.40
   3 -11   2    0.38    5.11
  -3  11  -2    3.19    2.72
   4  12   8   13.25    2.85
   4  12   8   11.02    4.53
  -4 -12  -8   11.29    2.60
  -4 -12  -8   10.80    2.98
  -2   1 -20   18.51    3.01
  -2   1 -20   19.43    2.45
  -2   1 -20   20.48    3.14
  -2   1 -20   15.49    3.33
  -2   1 -20   20.33    3.12
   0 -11 -17    3.42    2.27
   0 -11 -17    3.28    2.18
   0 -11 -17    1.37    2.88
   0 -11 -17    3.66    2.47
  -4   5 -13   17.29    3.11
  -4   5 -13   10.92    2.96
   3  12  -3   92.39    7.26
   3  12  -3   85.52    7.08
   3  12  -3   85.00    7.19
   3  12  -3   83.96    8.24
  -2  -8 -20    8.81    3.00
  -2  -8 -20    8.90    2.30
  -2  -8 -20    8.98    1.99
  -2  -8 -20    7.56    3.26
  -4  10   1    0.57    2.35
   4 -10  -1   -0.59    3.02
  -4  10   1   -1.23    2.05
   4 -10  -1   -0.64    3.93
   4 -10  -1   -2.76    3.41
   5  -8  -2   12.68    3.74
   5  -8  -2   15.20    4.10
  -5   8   2    8.19    1.83
  -3 -12 -13    2.39    2.44
  -3 -12 -13    0.85    2.83
   1  12  -6    3.43    4.87
   1  12  -6    8.71    2.24
   1  12  -6    7.80    1.77
  -1 -12   6    9.02    3.64
   1  12  -6    7.01    2.01
   2  10 -10    5.27    2.40
   2  10 -10    0.69    1.81
   2  10 -10    2.76    3.13
   2  10 -10    2.03    4.39
   2  10 -10    3.17    2.10
   2  10 -10    1.81    2.01
   5  -8  -3    2.38    3.89
  -5   8   3    2.18    1.39
   5  -8  -3    4.50    5.16
   5  -8  -3    2.39    3.69
   4  -6 -15   19.10    4.00
   4  -6 -15   15.12    3.04
   4  -6 -15   11.43    2.92
   4  -6 -15   13.53    3.30
   4  -6 -15   14.95    3.43
   4  -6 -15   14.04    2.99
  -2  -6 -21   55.38    7.01
  -2  -6 -21   79.20    6.57
  -2  -6 -21   75.93    6.19
  -2  -6 -21   69.39    6.06
  -2  -6 -21   78.96    6.40
   6   5  11  151.38   12.27
  -6  -5 -11  148.45   11.86
   6   5  11  145.39   11.83
  -6  -5 -11  147.92   11.91
   6   5  11  148.67   12.50
  -4   1 -17    5.79    2.91
   4  -1  17   10.64    3.92
  -4   1 -17    7.81    2.55
  -4   1 -17    9.46    3.20
   2 -11   6   12.11    4.96
  -2  11  -6    6.99    1.90
  -2  11  -6   10.04    2.96
  -2  11  -6    5.92    2.71
   4  12   2   22.45    4.70
   4  12   2   19.22    2.95
  -4 -12  -2   21.69    3.19
   4  12   2   23.50    2.73
  -6  -1 -11    6.99    2.62
  -6  -1 -11    8.99    2.44
   6   1  11    8.19    3.08
   6   1  11    6.52    2.53
   4   9  -8   10.95    4.05
   4   9  -8    8.87    2.23
   4   9  -8    6.47    1.89
   4   9  -8   10.80    2.83
   4   9  -8    5.95    2.19
   4   9  -8   10.67    2.21
   3 -10   6    1.49    5.16
  -3  10  -6    9.67    2.78
   3 -10   6    9.91    3.10
  -3  10  -6   12.03    3.23
   3   8 -12   28.54    3.34
   3   8 -12   35.41    3.77
   3   8 -12   33.21    4.31
   3   8 -12   27.25    5.39
   3   8 -12   33.74    3.32
   3   8 -12   32.97    3.55
   4  -7 -14   15.30    3.96
   4  -7 -14   10.66    2.80
   4  -7 -14   10.03    2.97
   4  -7 -14   21.10    3.17
   4  -7 -14   15.28    3.44
   4  -7 -14   14.65    3.11
   1 -13 -10   -0.70    3.57
   1 -13 -10    1.86    2.99
   1 -13 -10    0.19    2.14
  -4  -8 -17    5.56    3.42
  -4  -8 -17    3.11    3.00
   2   0 -20    1.35    3.00
   2   0 -20    5.04    2.26
   2   0 -20    3.60    3.76
   2   0 -20    1.46    2.35
   2   0 -20    4.16    2.12
   2   0 -20    2.69    1.70
   2   0 -20    2.98    1.40
  -4  -9 -16   20.41    2.71
  -4  -9 -16   17.52    3.12
  -4  -9 -16   18.67    3.53
   6   6  -4    3.28    2.53
   6   6  -4    0.78    2.82
   6   6  -4    1.29    4.60
   6   6  -4    7.79    5.25
   6   6  -4    0.44    4.61
   6   6  -4   -0.05    2.63
   5  -8  -1   24.31    3.86
   5  -8  -1   20.24    4.12
  -5   8   1   14.03    2.23
  -5   8   1   15.44    2.60
   5  -8  -1   12.57    3.42
   5  -8  -1   22.56    5.01
   1 -11 -16    3.65    2.24
   1 -11 -16    1.83    2.96
   1 -11 -16   -0.38    2.27
   1 -11 -16   -0.38    2.48
   1 -11 -16   -4.62    2.39
   0  12  -6   -1.71    4.54
   0  12  -6    3.37    2.25
   0  12  -6    0.09    2.18
   0 -12   6   -1.65    3.85
   4  11  -3   52.19    6.12
   4  11  -3   53.33    4.68
   4  11  -3   53.38    5.06
   4  11  -3   64.94    5.12
   0  -7 -21   16.69    2.33
   0  -7 -21   22.92    3.56
   0  -7 -21   20.22    5.75
   0  -7 -21   17.06    3.11
   0  -7 -21   19.61    2.58
   0  -7 -21   18.65    3.38
   5   7  -8   -3.19    4.18
   5   7  -8   -0.04    2.19
   5   7  -8    5.58    3.95
   5   7  -8    3.30    3.63
   5   7  -8    0.92    1.87
   5   7  -8    0.40    2.41
   5   7  -8    1.07    2.22
   5   7  -8   -0.13    2.04
   5   9  -4    1.05    2.26
   5   9  -4    0.24    4.00
   5   9  -4    1.67    4.24
   5   9  -4    2.38    2.19
   5   9  -4   -0.09    4.42
   5   9  -4   -0.29    2.37
  -4  10   6    3.17    1.83
  -4  10   6    3.52    1.51
   4 -10  -6    0.70    3.51
   4 -10  -6   -0.36    2.92
   4 -10  -6    4.04    3.22
   4 -10  -6    3.60    3.22
   6   8   4   10.60    5.74
   6   8   4    5.91    4.35
   6   8   4    2.28    2.51
   6   8   4    6.58    5.71
   6   8   4    1.45    1.98
  -5   4 -11   13.90    3.11
  -5   4 -11   14.37    2.80
   5  -4  11   15.39    3.20
  -3  -6 -20   -7.84    3.36
  -3  -6 -20   -1.37    2.99
  -3 -13  -2   -0.34    3.19
   3  13   2   -2.52    4.16
   3  13   2    2.57    2.42
   3  13   2    1.87    2.49
  -3 -13  -2    0.99    2.59
   5  -8  -4    1.76    3.68
   5  -8  -4   16.36    5.36
   5  -8  -4   19.14    4.06
   5  -8  -4   18.08    3.77
   5  -8  -4    9.25    2.68
  -5   8   4    9.74    1.57
  -3 -10 -17   35.23    4.50
  -3 -10 -17   37.42    4.21
  -3 -10 -17   32.61    3.58
  -2 -13 -12   16.92    2.93
  -2 -13 -12   19.26    3.35
   6   8   3    3.18    2.09
   6   8   3    5.08    5.40
   6   8   3   11.91    4.65
   6   8   3    0.45    2.59
   6   8   3    2.80    5.40
  -3  -8 -19  159.09   11.20
  -3  -8 -19  151.85   11.08
  -5  -4 -16   16.20    3.53
  -5  -4 -16   15.86    3.41
  -2 -12 -15    0.76    2.89
  -2 -12 -15    0.59    2.33
  -2 -12 -15    1.79    2.91
   6   8   5    5.78    4.38
   6   8   5    5.87    2.14
   6   8   5   -0.56    5.32
   6   8   5    4.95    5.61
   6   8   5    2.71    2.41
  -1  12  -5    6.85    4.14
  -1  12  -5    3.82    2.39
   1 -12   5    8.75    4.41
  -2   9 -11   17.27    2.86
  -2   9 -11    8.32    4.03
  -2   9 -11   15.62    2.21
  -2   9 -11   14.23    2.26
  -2   9 -11   13.30    2.67
   2  -9  11    7.99    3.98
  -2   9 -11   14.24    3.08
  -5  -3 -16   45.23    4.61
  -5  -3 -16   41.56    4.90
   2 -12 -11    1.97    3.49
   2 -12 -11   -0.88    2.78
   2 -12 -11    0.25    1.89
   2 -12 -11    1.04    2.81
   2 -11 -14    1.72    2.07
   2 -11 -14   -2.20    2.35
   2 -11 -14    1.92    2.40
   2 -11 -14    5.82    2.97
   2 -11 -14    0.45    2.51
  -2  -1 -21   46.76    4.01
  -2  -1 -21   33.49    4.15
  -2  -1 -21   38.83    4.01
  -2  -1 -21   31.86    3.42
  -2  -1 -21   33.92    4.20
  -3 -13  -9    7.42    2.68
  -3 -13  -9    9.51    3.10
   2  11  -8    4.27    2.15
   2  11  -8    0.52    2.28
   2  11  -8    0.37    1.84
   2  11  -8   -3.92    4.91
   1   2 -20   52.22    4.20
   1   2 -20   35.73    3.69
   1   2 -20   34.45    3.49
   1   2 -20   45.86    5.02
   1   2 -20   41.35    4.19
   1   2 -20   29.65    5.58
   1   2 -20   47.53    4.01
   1   2 -20   38.45    3.73
  -1  11  -8   -0.57    2.41
  -1  11  -8    3.61    1.97
   1 -11   8   -3.03    4.28
  -1  11  -8    1.59    4.18
  -1  11  -8    2.42    2.74
   6   7  -2    0.15    4.89
   6   7  -2    0.49    2.27
   6   7  -2    2.78    2.93
   6   7  -2    0.91    2.43
   6   7  -2   -0.96    4.90
   6   7  -2    0.11    5.18
   3 -11 -10    4.70    2.08
   3 -11 -10    4.84    2.59
  -3  11  10    2.14    1.51
   3 -11 -10    2.33    3.37
   3 -11 -10    5.19    3.00
  -6  -7  -9   14.83    3.34
   6   7   9   12.07    2.47
   6   7   9   10.87    2.74
   6   7   9    9.92    4.17
  -6  -7  -9   13.73    2.97
   6   7   9   12.44    4.86
   4  10  -6    0.35    1.95
   4  10  -6   -1.52    1.53
   4  10  -6   -4.57    3.91
   4  10  -6   -0.89    2.10
   4  10  -6    1.18    2.55
   4  10  -6   -0.33    2.18
   3 -10 -13    1.77    2.56
   3 -10 -13    3.16    2.29
   3 -10 -13    1.03    2.16
   3 -10 -13    0.14    2.65
  -5   0 -15    5.26    3.12
   5   0  15    0.18    4.66
  -5   0 -15    0.44    3.26
   3  -2 -19   13.80    2.17
   3  -2 -19    9.96    2.51
   3  -2 -19   11.38    2.99
   3  -2 -19   10.93    1.86
   3  -2 -19   13.72    2.40
   3  -2 -19   13.71    3.42
   3  -2 -19   11.85    3.04
   3  -2 -19   19.79    2.59
   5  10  10    0.60    6.12
   5  10  10   -0.74    3.78
   5  10  10   -5.45    4.87
   5  10  10    2.99    2.66
  -5 -10 -10   -1.61    2.80
  -5 -10 -10    1.43    2.27
   5  10  10    0.24    2.40
   5  10  -1    3.96    5.34
   5  10  -1    6.05    2.29
   5  10  -1    5.26    2.33
   5  10  -1    9.72    4.10
   5  10  -1    3.91    4.64
   2   5 -17   21.76    2.91
   2   5 -17   34.60    3.25
   2   5 -17   31.36    4.40
   2   5 -17   24.24    2.81
   2   5 -17   28.58    3.33
   2   5 -17   28.19    4.95
   2   5 -17   24.64    2.95
   6  -4  -6   -4.29    5.50
   6  -4  -6   -2.30    3.09
   6  -4  -6    2.51    3.97
   6  -4  -6   -3.01    2.79
   6  -4  -6   -8.34    3.57
   6  -4  -6   -1.49    3.34
   6  -4  -6    0.07    3.16
   2   6 -16    5.01    3.45
   2   6 -16    0.85    1.95
   2   6 -16    3.05    2.18
   2   6 -16    2.47    1.81
   2   6 -16    5.35    2.27
   2   6 -16    4.23    2.50
   2   6 -16    3.65    4.65
  -1 -13 -13    0.05    2.61
  -1 -13 -13    3.19    3.00
  -1 -13 -13   -0.12    3.43
   5  -8   0   -1.65    4.70
   5  -8   0    1.31    3.14
  -5   8   0   -0.66    2.12
   5  -8   0    0.30    3.37
  -5   8   0    0.99    1.85
   5  -8   0   -3.30    3.34
   4 -10   0   -2.89    3.97
   4 -10   0   -2.62    3.27
   4 -10   0    4.95    2.75
  -4  10   0    2.96    2.55
  -4  10   0    0.28    2.18
  -1 -14  -5   31.79    5.09
  -1 -14  -5   21.74    4.30
   6  -5  -1    6.03    2.85
   6  -5  -1    3.65    5.00
   6  -5  -1    2.33    4.04
   6  -5  -1    1.37    4.80
   6  -5  -1    2.22    2.69
   6  -5  -1   -2.23    3.36
  -1 -14  -6  214.17   16.89
  -1 -14  -6  205.11   17.12
   0  10 -11    3.42    1.98
   0  10 -11    2.73    3.06
   0  10 -11    2.27    2.08
   0  10 -11    4.38    2.27
   0  10 -11    1.66    2.38
   0  10 -11    0.39    4.58
   0 -10  11    2.69    3.33
   0   5 -18  145.24   11.52
   0   5 -18  161.29   11.56
   0   5 -18  140.30   12.49
   0   5 -18  133.48   11.83
   0   5 -18  138.44   11.74
  -2 -11 -17   14.34    3.05
  -2 -11 -17   16.88    3.54
  -2 -11 -17   13.19    2.71
  -2 -11 -17   15.38    2.36
   6   8   2   12.40    5.33
   6   8   2    5.37    2.30
   6   8   2    4.50    2.12
   6   8   2    4.45    2.64
   6   8   2    4.47    4.72
   6   8   2    0.11    5.41
   2 -10 -16    1.45    2.41
   2 -10 -16   -0.63    2.43
   2 -10 -16   -3.58    1.88
   2 -10 -16    1.77    2.41
   5  -5 -12    1.23    2.67
   5  -5 -12   -1.07    2.62
   5  -5 -12   -0.88    2.95
   5  -5 -12   -0.43    3.71
   5  -5 -12    1.52    3.26
   5  -5 -12    3.79    2.89
   5  -5 -12   -1.29    2.80
   1 -12 -14    2.26    2.23
   1 -12 -14    1.96    2.31
   1 -12 -14    2.06    2.26
   1 -12 -14   -0.41    3.23
   1 -12 -14   -1.06    2.64
   6   4  -7    9.72    3.79
   6   4  -7   17.29    3.07
   6   4  -7   17.99    3.64
   6   4  -7   17.71    3.14
   6   4  -7   16.44    3.39
   6   4  -7   27.19    4.66
   6   4  -7   21.97    4.47
   4  12   9   12.90    4.43
   4  12   9   10.12    2.66
  -4 -12  -9    6.53    2.66
  -4 -12  -9    3.66    2.30
  -3   1 -19    2.43    3.10
  -3   1 -19   -1.66    2.70
  -3   1 -19    1.20    1.69
  -3   1 -19    0.73    2.41
   2   9 -12   10.49    3.09
   2   9 -12   10.17    4.81
   2   9 -12   10.09    2.11
   2   9 -12   11.92    2.55
   2   9 -12   12.56    2.45
   2   9 -12   10.34    2.30
   2   9 -12   13.77    2.70
   5   2 -13    4.46    3.36
   5   2 -13    2.71    2.97
   5   2 -13   -0.56    2.54
   5   2 -13    1.80    2.99
   5   2 -13    1.56    2.36
   5   2 -13    2.34    3.10
   5   2 -13    0.93    3.65
   5   2 -13    2.07    2.48
   5   2 -13    4.89    2.81
   5   2 -13    0.73    2.02
   3  -3 -19    0.75    2.20
   3  -3 -19   -1.93    2.72
   3  -3 -19   -1.19    2.85
   3  -3 -19   -0.12    1.84
   3  -3 -19   -1.20    2.18
   3  -3 -19   -2.42    3.39
   3  -3 -19    0.51    1.42
   3  -3 -19    0.05    2.40
   6  -5  -2    3.00    2.78
   6  -5  -2    0.76    2.67
   6  -5  -2    2.80    4.52
   6  -5  -2   -2.28    3.47
   6  -5  -2    0.45    5.54
   6  -5  -2   -3.99    4.17
  -3   8 -11  101.94    8.27
  -3   8 -11   96.19    8.14
   6   0  -9    0.14    3.21
   6   0  -9    2.49    2.83
   6   0  -9    6.33    3.12
   6   0  -9    2.23    3.06
   6   0  -9    2.22    2.73
   6   0  -9   -3.07    3.96
   6   0  -9    3.34    2.81
   6   0  -9    5.15    3.43
   6   0  -9    1.19    4.03
   0  -3 -22   20.00    3.10
   0  -3 -22   19.54    4.14
   0  -3 -22   17.05    2.83
   0  -3 -22   17.31    3.02
   0  -3 -22   17.68    2.78
   6  -3   7   25.55    2.80
   6  -3   7   18.30    3.23
  -6   3  -7   17.60    2.41
   6  -3   7   16.66    3.89
  -6   3  -7   15.80    2.69
   6  -5   0    3.48    2.57
   6  -5   0    3.01    3.22
   6  -5   0    3.24    2.78
   6  -5   0    2.65    4.97
   6  -5   0    0.97    3.88
   6  -5   0    1.06    4.56
  -4   7 -10    6.10    2.89
  -4   7 -10    4.70    2.67
   6   8   6    6.52    2.54
  -6  -8  -6   10.33    2.74
   6   8   6    4.83    4.31
   6   8   6   11.37    2.23
   6   8   6   10.91    5.46
   6   8   6    6.79    5.91
   5  -8  -5    0.07    3.35
   5  -8  -5    6.58    5.22
   5  -8  -5    1.04    2.64
   5  -8  -5    1.82    3.47
   5  -8  -5    2.15    3.92
  -1  -4 -22    0.57    1.99
  -1  -4 -22   -2.96    3.69
  -1  -4 -22   -0.04    2.44
  -1  -4 -22    2.43    2.32
  -1  -4 -22   -2.89    2.58
  -5   7  -5    3.33    2.61
   5  -7   5    3.73    2.85
  -5   7  -5    1.75    2.37
   5  -7   5    2.35    2.76
   5  -7   5   11.11    4.15
  -1   8 -14   16.97    3.05
  -1   8 -14    6.79    4.33
  -1   8 -14   12.18    2.21
  -1   8 -14   15.44    1.89
  -1   8 -14   11.31    2.59
  -1   8 -14   10.92    2.24
   4   8 -10    5.26    2.84
   4   8 -10    4.00    1.93
   4   8 -10    6.23    2.16
   4   8 -10    1.45    2.20
   4   8 -10    5.70    4.26
   4   8 -10    3.19    2.09
   4  -9   5    2.34    4.39
   4  -9   5    1.25    2.38
   4  -9   5    5.56    2.88
  -4   9  -5    4.68    2.28
  -4   9  -5    4.38    2.88
   4  -9   5    1.25    4.15
  -1  -3 -22    6.50    2.66
  -1  -3 -22    5.34    3.44
  -1  -3 -22    5.15    2.07
  -1  -3 -22    3.16    2.44
  -1  -3 -22    7.11    2.16
   3  -6 -18   -2.18    2.63
   3  -6 -18   -7.67    4.54
   3  -6 -18    1.82    2.84
   3  -6 -18    0.42    2.53
   3  -6 -18    3.80    2.42
   3  -6 -18    2.15    1.97
   3  -6 -18    1.03    2.85
   1   0 -21    0.81    2.22
   1   0 -21    2.68    2.55
   1   0 -21    2.94    1.57
   1   0 -21    3.54    4.36
   1   0 -21    1.97    2.04
   1   0 -21    6.28    2.67
   1   0 -21    1.86    3.46
   1   0 -21    3.29    1.93
   0   6 -17  222.38   19.25
   0   6 -17  242.21   19.06
   0   6 -17  258.02   19.24
   0   6 -17  260.54   19.05
   0   6 -17  225.58   19.75
   0  -4 -22    9.03    2.51
   0  -4 -22    8.94    2.33
   0  -4 -22    7.06    3.90
   0  -4 -22   10.97    3.02
   0  -4 -22    8.19    2.76
  -5  -8 -14   34.71    4.23
  -5  -8 -14   40.37    4.20
   1  10 -11   27.23    3.73
   1  10 -11   21.14    5.31
   1  10 -11   26.24    3.04
   1  10 -11   22.55    2.68
   1  10 -11   30.08    3.16
  -1 -14  -4   32.96    4.18
   1  14   4   29.22    3.51
  -1 -14  -4   36.15    5.30
  -1 -14  -7   11.98    4.40
  -1 -14  -7    8.94    3.68
   5  -7  -9    6.93    3.24
   5  -7  -9    6.15    5.16
   5  -7  -9    3.62    2.92
   5  -7  -9    4.75    2.99
   5  -7  -9    9.53    3.45
   5  -7  -9    5.12    3.27
   5  -7  -9    8.42    2.88
  -2  10  -9   10.02    3.89
  -2  10  -9   10.86    3.03
  -2  10  -9    7.34    2.34
   2 -10   9    2.73    4.03
  -2  10  -9    6.43    1.95
   3  -9 -15   37.45    3.75
   3  -9 -15   26.34    3.59
   3  -9 -15   33.19    3.76
   3  -9 -15   32.12    3.79
  -3  -1 -20   -0.89    1.56
  -3  -1 -20   -0.18    3.07
  -3  -1 -20   -2.37    2.84
  -3  -1 -20   -0.37    2.51
   1  -6 -21   -0.70    2.52
   1  -6 -21   -0.41    2.39
   1  -6 -21    0.04    2.17
   1  -6 -21    4.41    5.03
   1  -6 -21    2.39    3.35
   1  -6 -21    0.57    1.94
   4  -5 -16    1.10    2.83
   4  -5 -16    0.17    3.29
   4  -5 -16   -1.11    4.18
   4  -5 -16   -3.07    2.61
   4  -5 -16    1.92    2.07
   4  -5 -16    1.99    2.73
  -4 -12  -1   55.90    4.85
   4  12   1   38.11    5.59
   4  12   1   46.11    4.37
   4  12   1   46.65    4.52
  -5  -5 -16    1.77    2.97
  -5  -5 -16    0.36    3.26
  -5  -7 -15   37.21    4.20
  -5  -7 -15   38.61    4.06
  -2   4 -18   -2.16    2.04
  -2   4 -18   -0.10    2.78
  -2   4 -18   -0.38    2.55
  -2   4 -18    2.19    2.67
  -2   4 -18    1.49    2.25
  -2   4 -18    0.34    2.03
   1  13  -3    1.14    1.94
   1  13  -3    3.11    2.19
  -1 -13   3    6.22    2.66
   1  13  -3    7.21    4.84
  -1 -13   3   11.09    3.42
   1 -13   1   12.44    3.96
   1 -13   1   11.79    4.73
  -1  13  -1    8.01    2.66
  -2   5 -17   14.57    2.54
  -2   5 -17   11.15    2.30
  -2   5 -17   17.59    4.99
  -2   5 -17   17.99    2.75
  -2   5 -17   14.07    3.02
  -3   9  -9    4.95    2.96
  -3   9  -9   -0.06    2.49
   3  -9   9    3.57    3.95
   3  -1 -19   12.68    2.46
   3  -1 -19   14.03    2.65
   3  -1 -19   13.25    2.45
   3  -1 -19   16.17    2.18
   3  -1 -19   16.94    3.52
   3  -1 -19   15.55    3.15
   3  -1 -19   12.45    1.89
   3  -1 -19    9.37    2.89
   6   5  -6    7.75    2.82
   6   5  -6    7.30    3.07
   6   5  -6    3.64    3.81
   6   5  -6   10.14    2.73
   6   5  -6    6.73    4.69
   6   5  -6    9.09    2.93
   6   5  -6   12.34    4.65
   6   3  -8   -3.65    4.31
   6   3  -8    2.34    2.94
   6   3  -8    3.25    2.53
   6   3  -8    7.54    4.47
   6   3  -8    1.11    3.10
   6   3  -8    0.89    3.20
   6   3  -8   -2.54    3.08
   6   3  -8   -3.77    3.20
   6   3  -8   -0.93    2.50
   4 -10  -7    0.17    3.35
   4 -10  -7    0.17    3.18
  -4  10   7   -1.17    1.65
  -4  10   7   -1.20    1.34
   4 -10  -7   -4.65    2.69
   4 -10  -7   -0.87    2.93
  -5  -2 -16   -1.04    3.34
  -5  -2 -16    0.07    2.59
   5   2  16    2.99    3.38
   6  -1  -9    3.59    2.88
   6  -1  -9    1.35    2.98
   6  -1  -9    1.58    2.83
   6  -1  -9    2.42    2.91
   6  -1  -9    0.19    3.97
   6  -1  -9    4.71    3.92
   6  -1  -9    4.38    3.54
   6  -1  -9    3.07    2.53
   6  -1  -9    2.35    3.18
   1  -9 -19    0.67    2.12
   1  -9 -19    1.79    2.83
   1  -9 -19   -0.77    2.84
   1  -9 -19   -0.96    2.50
   1  -9 -19    0.54    1.63
   6  -5  -3   -3.69    2.85
   6  -5  -3    3.04    4.12
   6  -5  -3   -0.51    4.30
   6  -5  -3   -0.55    2.68
   6  -5  -3   -4.33    3.62
   6  -5  -3    7.09    3.64
   6  -5  -3    3.08    5.81
   6   1  -9    2.32    3.51
   6   1  -9   -2.82    3.43
   6   1  -9    0.53    2.48
   6   1  -9    3.90    2.86
   6   1  -9    0.81    3.09
   6   1  -9    0.05    2.64
   6   1  -9    3.37    3.06
   6   1  -9    5.95    4.26
   6   1  -9    1.61    4.10
   2  13  -2   52.19    5.64
   2  13  -2   83.97    7.37
  -2 -13   2   61.37    5.89
   2  13  -2   75.06    5.80
   2  13  -2   78.95    5.79
  -2 -13   2   62.17    6.20
   6  -4   5    1.91    2.70
  -6   4  -5    2.03    1.64
  -6   4  -5    2.60    1.91
   6  -4   5    0.08    2.28
   6  -4   5   -2.50    2.97
   6  -4   5    1.72    4.08
   0   4 -19   11.80    2.53
   0   4 -19   11.77    2.43
   0   4 -19    9.78    2.96
   0   4 -19   12.06    4.78
   0   4 -19    6.05    3.32
  -2   8 -13    2.31    2.29
  -2   8 -13    3.86    2.72
  -2   8 -13    4.14    1.64
  -2   8 -13    1.56    4.15
  -2   8 -13    5.06    2.06
  -2   8 -13    5.96    2.57
   0  11  -9    9.23    2.22
   0  11  -9    3.16    2.42
   0  11  -9    6.38    2.14
   0  11  -9    2.84    4.32
   0  11  -9    6.93    2.41
   0 -11   9   -0.07    3.61
   4   2 -16    1.37    1.75
   4   2 -16    0.44    3.12
   4   2 -16    2.50    2.36
   4   2 -16    0.04    1.92
   4   2 -16    1.01    2.80
   4   2 -16    0.88    2.72
   4   2 -16   -0.77    1.69
   4   2 -16    4.15    3.72
   4   2 -16    0.45    2.61
   4   2 -16   -0.45    3.30
   6   3  12    9.54    2.65
   6   3  12    9.19    2.89
  -6  -3 -12    6.62    2.60
   6   3  12    1.86    4.38
   6   3  12   12.86    3.47
  -6  -3 -12    9.42    2.49
  -4 -11 -13   39.49    3.96
  -4 -11 -13   39.62    4.11
   4  11  13   49.19    6.38
   6  -5   1    2.61    2.69
  -6   5  -1    0.87    1.25
   6  -5   1   -1.37    4.64
   6  -5   1    2.77    3.10
   6  -5   1   -1.95    5.46
   6  -5   1    0.04    2.50
   6  -5   1    6.80    3.77
  -4  -7 -18   16.79    3.99
  -4  -7 -18   25.42    3.74
   0   1 -21   45.26    4.12
   0   1 -21   38.87    4.88
   0   1 -21   48.38    4.62
   0   1 -21   39.60    3.97
   0   1 -21   51.14    6.18
   0   1 -21   40.29    4.07
   1  11  -9    3.92    2.24
   1  11  -9    2.93    2.27
  -1 -11   9    1.97    3.51
   1  11  -9    3.10    1.86
   1  11  -9    4.23    2.37
   1  11  -9   -2.68    4.95
   5  -6 -11   -2.48    4.03
   5  -6 -11    0.39    3.24
   5  -6 -11    0.56    2.80
   5  -6 -11    0.47    3.06
   5  -6 -11    6.11    2.89
   5  -6 -11    0.36    2.43
   5  -6 -11   -0.24    2.80
  -3 -13  -1    9.23    3.41
   3  13   1    6.87    2.51
  -3 -13  -1   12.53    2.50
   3  13   1    5.79    2.66
   3  13   1    5.19    4.34
  -4 -10 -15   19.09    3.35
   4  10  15   29.01    5.80
  -4 -10 -15   22.71    3.07
   3   2 -18    2.40    1.78
   3   2 -18   -0.32    3.27
   3   2 -18    4.42    2.88
   3   2 -18    2.30    1.38
   3   2 -18   -0.89    2.54
   3   2 -18    1.24    1.92
   3   2 -18    2.36    3.53
   3   2 -18    4.22    3.68
   5  -4 -13    0.67    3.17
   5  -4 -13    3.22    2.85
   5  -4 -13   -4.08    2.68
   5  -4 -13   -4.70    3.55
   5  -4 -13    1.94    3.12
   5  -4 -13   -1.50    3.10
   5  -4 -13    1.84    2.78
   5  -4 -13   -0.21    2.47
  -1  -9 -20    2.68    2.41
  -1  -9 -20    6.11    2.87
  -1  -9 -20    3.15    2.68
  -1  -9 -20    4.94    2.27
  -1  -9 -20    0.04    2.25
  -4   8  -8   14.56    2.92
  -4   8  -8   10.51    3.15
   4  -8   8   14.69    3.42
  -1 -10 -19   15.67    2.57
  -1 -10 -19    9.89    2.65
  -1 -10 -19   12.71    3.10
  -1 -10 -19   15.58    2.68
   4  -8 -13   21.04    3.12
   4  -8 -13   15.41    3.18
   4  -8 -13   24.14    3.50
   4  -8 -13   24.44    4.31
   4  -8 -13   16.93    2.90
   4  -8 -13   15.13    3.14
   2   4 -18   11.22    3.35
   2   4 -18    7.89    2.49
   2   4 -18   10.41    3.99
   2   4 -18   10.72    4.03
   2   4 -18   12.41    2.54
   2   4 -18   10.32    2.05
   2   4 -18    7.07    2.16
   2   4 -18    6.28    1.81
   6   8   1    2.33    2.70
   6   8   1   -2.46    4.98
   6   8   1    1.41    2.18
   6   8   1    3.43    2.03
   6   8   1   -0.54    4.74
   6   8   1   -6.40    5.58
   2   7 -15    2.85    3.06
   2   7 -15    1.98    2.29
   2   7 -15    0.38    2.18
   2   7 -15    4.29    1.93
   2   7 -15    1.52    4.83
   2   7 -15    3.00    2.50
   2   7 -15    1.57    1.99
   0  -2 -22   19.44    2.88
   0  -2 -22   18.74    2.72
   0  -2 -22   15.99    3.97
   0  -2 -22   23.01    2.41
   0  -2 -22   14.05    2.01
   0  -2 -22   14.93    2.82
   0  -2 -22   21.15    3.06
  -6   1 -10    0.65    2.16
   6  -1  10    0.58    2.87
   6  -1  10   -0.83    2.42
   6  -1  10    0.24    6.02
  -6   1 -10   -0.62    2.47
   6  -1  10    3.62    3.14
   4  -9 -11   15.13    2.94
   4  -9 -11   14.77    3.18
   4  -9 -11   23.71    2.93
   4  -9 -11   17.74    3.19
   4  -9 -11   16.83    3.37
   4  -9 -11   22.28    4.29
   5  -8   1    0.39    3.26
   5  -8   1    0.66    4.54
   5  -8   1    1.17    3.11
  -5   8  -1    0.22    1.91
  -5   8  -1    1.09    2.36
   4  -2 -17    3.75    2.82
   4  -2 -17    7.77    2.31
   4  -2 -17    8.44    2.93
   4  -2 -17    5.62    2.95
   4  -2 -17    6.16    2.44
   4  -2 -17    7.23    2.43
   4  -2 -17    3.40    3.41
   4  -2 -17   10.37    2.43
   0   9 -13    3.99    4.78
   0   9 -13    3.14    2.11
   0   9 -13    4.86    1.90
   0   9 -13    2.85    2.97
   0   9 -13    4.97    1.80
   0   9 -13    4.38    2.15
  -1 -14  -3   34.61    4.73
   1  14   3   40.48    4.09
  -1 -14  -3   48.01    5.64
   6   4  12   44.23    5.15
   6   4  12   34.35    4.62
  -6  -4 -12   32.35    3.77
   6   4  12   28.42    3.83
  -6  -4 -12   37.42    3.95
  -1  -5 -22   78.93    6.39
  -1  -5 -22   73.99    7.11
  -1  -5 -22   66.71    6.24
  -1  -5 -22   76.35    6.46
  -1  -5 -22   79.65    6.47
  -1 -14  -8  122.53   10.04
  -1 -14  -8  112.34    9.75
  -3  11  -3    3.15    2.89
   3 -11   3    4.06    2.76
  -3  11  -3    2.44    2.25
   3 -11   3    1.18    5.08
   6   8   7   17.45    5.26
   6   8   7    9.03    2.74
   6   8   7   17.83    4.46
  -6  -8  -7   16.88    3.06
   6   8   7   18.56    6.05
   6   8   7   17.29    2.51
  -6  -8  -7   21.99    3.60
   0  13  -3   21.35    2.97
   0  13  -3   30.36    5.14
   0 -13   3   23.28    4.14
   0 -13   3   22.15    3.73
   6  -3  -8   82.06    8.22
   6  -3  -8   90.90    8.18
   6  -3  -8   97.62    8.24
   6  -3  -8  101.05    8.01
   6  -3  -8  101.26    8.21
   6  -3  -8   96.90    8.92
   6  -3  -8   97.66    8.53
   4  -1 -17    7.08    2.50
   4  -1 -17    5.91    2.44
   4  -1 -17    5.24    3.33
   4  -1 -17    2.75    2.71
   4  -1 -17    5.52    2.88
   4  -1 -17    3.75    2.84
   4  -1 -17    3.20    1.82
   4  -1 -17    5.96    2.23
   4  -1 -17    6.52    2.39
   2 -12   3    2.21    5.10
  -2  12  -3   -2.11    2.61
  -3 -13 -10    0.82    2.46
  -3 -13 -10   -0.88    2.73
   0 -14  -5    3.01    4.61
   0 -14  -5   -2.18    3.66
  -1 -12 -16   -4.34    2.42
  -1 -12 -16    1.24    2.77
  -1 -12 -16   -0.73    2.72
  -1  -2 -22  106.12    9.12
  -1  -2 -22  110.15    9.47
  -1  -2 -22  109.61    9.04
  -1  -2 -22  108.56    9.25
  -1  -2 -22  124.35    8.98
   3  -4 -19   -1.05    2.57
   3  -4 -19   -4.48    2.53
   3  -4 -19   -2.54    2.78
   3  -4 -19    1.82    2.06
   3  -4 -19    0.44    3.49
   3  -4 -19    0.37    2.26
   1 -13 -11    5.21    2.84
   1 -13 -11    6.20    3.65
   1 -13 -11    6.79    2.11
   0 -14  -6  161.64   13.86
   0 -14  -6  172.75   13.64
   4 -10   1    2.07    4.11
  -4  10  -1    3.72    2.56
  -4  10  -1   -0.77    2.21
   4 -10   1    1.34    2.51
   4 -10   1    0.90    3.17
   1  -8 -20    2.18    2.26
   1  -8 -20    3.20    3.02
   1  -8 -20    1.03    1.85
   1  -8 -20   -0.69    2.99
   1  -8 -20   10.13    6.55
   1  -8 -20    1.76    2.49
   6   6  11   54.07    5.00
   6   6  11   57.64    6.19
   6   6  11   53.79    6.03
  -6  -6 -11   48.27    4.90
  -6  -6 -11   52.03    5.14
   6   6  11   50.40    4.60
  -4   6 -12  104.13    8.53
  -4   6 -12   99.44    8.34
   5  -8  -6   -2.11    5.51
   5  -8  -6   -1.58    3.35
   5  -8  -6    2.42    3.34
   5  -8  -6   -0.76    2.59
   5  -8  -6    0.08    3.85
   5  -8  -6   -3.11    3.90
  -6  -2 -12    0.73    2.56
   6   2  12   -1.70    2.43
   6   2  12    3.30    4.92
  -6  -2 -12   -0.21    2.40
   6   2  12   -3.15    3.03
   0  -5 -22   12.57    2.75
   0  -5 -22   12.40    2.78
   0  -5 -22   12.10    3.27
   0  -5 -22   12.75    2.46
   0  -5 -22   18.58    4.46
   5  -1 -14   -1.73    2.66
   5  -1 -14    1.72    2.81
   5  -1 -14    0.46    3.39
   5  -1 -14    2.17    3.42
   5  -1 -14   -0.06    3.07
   5  -1 -14    0.65    2.56
   5  -1 -14   -1.00    3.20
   6   0  11   -2.37    2.86
  -6   0 -11   -2.17    2.28
   6   0  11    1.66    2.47
   6   0  11   -4.73    5.71
  -6   0 -11   -2.33    2.37
   0 -13 -13    5.47    2.97
   0 -13 -13    2.55    2.45
   0 -13 -13    3.80    2.87
   5   5 -11    0.84    2.77
   5   5 -11    7.02    3.74
   5   5 -11    0.35    1.96
   5   5 -11   -2.19    3.35
   5   5 -11    0.26    2.59
   5   5 -11    3.23    2.11
   5   5 -11    0.21    2.16
   5   5 -11    2.93    2.87
   5   5 -11    0.14    3.33
   2  -6 -20    0.27    3.11
   2  -6 -20   -0.57    2.52
   2  -6 -20    2.73    2.40
   2  -6 -20    1.68    1.87
   2  -6 -20   -1.99    2.66
   1 -10 -18    1.27    2.56
   1 -10 -18    1.06    2.14
   1 -10 -18   -0.50    2.38
   1 -10 -18    0.92    2.25
   1 -10 -18    0.04    1.93
  -2   3 -19   24.91    3.50
  -2   3 -19   19.96    2.86
  -2   3 -19   29.31    3.52
  -2   3 -19   26.19    3.01
  -2   3 -19   26.54    3.41
  -2   3 -19   23.77    3.08
  -5   6  -8   -2.33    2.60
  -5   6  -8    0.99    2.13
   5  -6   8   -1.79    2.69
   6  -2   9    9.17    3.34
   6  -2   9   14.72    3.00
   6  -2   9   11.33    2.52
   6  -2   9   16.24    6.50
  -6   2  -9    7.99    2.26
  -6   2  -9    9.48    2.54
   6  -5  -4    3.30    4.06
   6  -5  -4    8.14    3.46
   6  -5  -4    4.91    3.97
   6  -5  -4    2.64    2.79
   6  -5  -4    8.69    5.99
   6  -5  -4    1.25    3.48
   6  -5  -4    4.00    2.76
  -3   7 -13   81.91    7.09
  -3   7 -13   83.80    7.03
   0 -14  -4   44.93    5.07
   0 -14  -4   41.00    5.82
  -2   6 -16   96.72    8.11
  -2   6 -16   96.28    8.13
  -2   6 -16   98.99    9.24
  -2   6 -16   95.63    7.98
  -2   6 -16  102.21    7.96
   3  10  -9   -0.41    1.81
   3  10  -9    0.65    1.78
   3  10  -9   -3.89    3.19
   3  10  -9    0.85    2.19
   3  10  -9   -0.41    2.02
   3  10  -9    1.47    4.36
   0   7 -16   11.72    2.38
   0   7 -16   15.15    3.29
   0   7 -16   14.94    2.51
   0   7 -16   16.17    2.93
   0   7 -16   17.18    5.22
   0   7 -16   12.15    1.95
  -4   0 -18    0.73    2.43
  -4   0 -18   -1.50    3.37
  -4   0 -18    1.03    2.90
  -2  -7 -21    5.88    2.51
  -2  -7 -21    5.84    2.25
  -2  -7 -21    4.90    2.15
  -2  -7 -21   12.91    3.15
  -4  -4 -19   41.26    5.15
  -4  -4 -19   50.37    4.93
  -4 -12 -10    2.10    2.64
  -4 -12 -10   -4.49    2.28
   4  12  10   -0.93    4.38
   4  12  10    0.33    2.76
  -5  -9 -13   14.82    2.62
   5   9  13   23.58    2.89
   5   9  13   13.75    3.20
  -5  -9 -13   17.33    2.82
   1   9 -13   14.70    5.04
   1   9 -13   11.18    2.53
   1   9 -13    9.05    2.24
   1   9 -13   12.44    2.51
   1   9 -13   14.84    3.16
  -3 -11 -16    0.59    2.39
  -3 -11 -16    2.34    3.24
  -3 -11 -16    4.01    2.87
   6  -5   2    0.56    3.03
  -6   5  -2    2.03    1.41
   6  -5   2    1.79    3.45
  -6   5  -2    1.16    1.64
   6  -5   2    5.21    4.54
   1   5 -18   26.64    4.10
   1   5 -18   27.10    3.37
   1   5 -18   31.48    2.87
   1   5 -18   24.43    2.93
   1   5 -18   21.33    5.18
   1   5 -18   24.19    3.18
   0 -14  -7   33.29    4.37
   0 -14  -7   24.83    5.07
  -1   1 -21    2.99    2.41
  -1   1 -21    1.21    2.01
  -1   1 -21    1.47    2.60
  -1   1 -21    6.45    2.12
  -1   1 -21    3.42    3.16
  -1   1 -21    3.44    2.48
   1   6 -17   -0.77    2.52
   1   6 -17    1.61    2.10
   1   6 -17   -1.24    2.41
   1   6 -17   -0.93    1.89
   1   6 -17   -4.89    3.46
   1   6 -17    4.59    4.70
  -5   5 -10   18.14    3.04
  -5   5 -10   16.79    2.66
   5  -5  10   13.75    3.05
   4  -3 -17    1.99    2.68
   4  -3 -17    7.99    2.68
   4  -3 -17    1.93    2.96
   4  -3 -17    3.57    2.41
   4  -3 -17    3.43    3.22
   4  -3 -17    2.45    2.19
   4  -3 -17    4.19    2.18
   4  -3 -17    1.44    2.80
   5   4 -12   52.87    4.63
   5   4 -12   41.61    4.07
   5   4 -12   32.32    4.24
   5   4 -12   39.54    4.40
   5   4 -12   39.61    5.00
   5   4 -12   34.24    4.70
   5   4 -12   49.68    4.21
   5   4 -12   43.72    3.93
   5   4 -12   30.47    4.21
   4   5 -14    1.77    2.83
   4   5 -14    0.04    1.81
   4   5 -14   -1.35    2.07
   4   5 -14    0.73    2.06
   4   5 -14    1.95    2.83
   4   5 -14    4.42    2.37
   5  -2 -14    1.06    3.29
   5  -2 -14   -1.17    2.97
   5  -2 -14    1.81    2.55
   5  -2 -14   -2.89    3.14
   5  -2 -14    1.97    2.39
   5  -2 -14    0.06    2.88
   5  -2 -14   -1.96    3.12
   5  -2 -14   -1.65    3.35
   0  -9 -20   -2.54    5.66
   0  -9 -20   -0.82    1.92
   0  -9 -20   -1.97    2.52
   0  -9 -20    2.46    2.50
   0  -9 -20   -0.67    1.80
   0  -9 -20   -1.46    2.84
   0  -9 -20    2.53    2.44
   5   0 -14    2.31    2.62
   5   0 -14    2.93    2.10
   5   0 -14    2.59    3.24
   5   0 -14    1.87    2.62
   5   0 -14    4.17    3.57
   5   0 -14    6.99    2.89
   5   0 -14    1.73    2.54
   5   0 -14    7.98    2.68
   5   0 -14    4.48    3.36
   5   0 -14    6.91    3.11
  -4  -3 -19    3.50    1.48
  -4  -3 -19    5.22    3.31
  -4  -3 -19    5.91    3.49
  -1   5 -18  152.21   11.81
  -1   5 -18  146.09   11.64
  -1   5 -18  164.92   11.65
  -1   5 -18  139.66   11.88
  -1   5 -18  132.91   11.58
  -1   5 -18  148.13   12.61
  -1   5 -18  147.46   11.64
   6  -2  -9    0.11    3.15
   6  -2  -9    3.36    2.88
   6  -2  -9   -1.32    2.34
   6  -2  -9   -0.57    3.74
   6  -2  -9   -4.95    3.32
   6  -2  -9    4.70    3.84
   6  -2  -9   -0.14    3.01
   6  -2  -9   -0.18    3.11
   6  -2  -9    6.25    3.28
  -3  -7 -20    1.73    3.07
  -3  -7 -20    0.03    1.66
  -3  -7 -20   -0.84    3.44
   6   7  -3    4.79    2.45
   6   7  -3    6.54    5.22
   6   7  -3    2.76    2.46
   6   7  -3   -0.61    4.92
   6   7  -3    2.80    4.80
   6   7  -3    2.71    2.89
   6   7  10   11.64    2.90
  -6  -7 -10   13.15    2.91
   6   7  10   15.26    2.54
   6   7  10   12.26    4.38
   6   7  10   17.95    4.62
  -6  -7 -10   14.15    3.26
   3   6 -15   -0.04    1.82
   3   6 -15    3.41    2.75
   3   6 -15    5.07    3.41
   3   6 -15   -0.04    2.10
   3   6 -15    3.16    4.46
   3   6 -15    4.71    2.48
   3   6 -15   -1.69    1.65
   3  12  -4   39.07    3.60
   3  12  -4   34.81    3.57
   3  12  -4   32.31    3.09
   3  12  -4   33.66    5.25
   3   5 -16    4.98    4.33
   3   5 -16   -4.76    3.68
   3   5 -16    2.94    2.47
   3   5 -16   -0.04    1.70
   3   5 -16    1.66    2.75
   3   5 -16    3.06    1.93
   3   5 -16   -1.33    1.58
   4   6 -13   -0.23    3.07
   4   6 -13   -1.89    2.08
   4   6 -13    1.47    2.96
   4   6 -13    0.95    2.05
   4   6 -13   -1.46    2.27
   4   6 -13   -1.09    1.83
   4   6 -13   -2.85    4.35
   6  -4  -7   11.92    5.21
   6  -4  -7   11.49    3.19
   6  -4  -7   14.28    3.51
   6  -4  -7   20.72    3.60
   6  -4  -7   17.60    4.06
   6  -4  -7   10.71    3.50
   6  -4  -7   17.17    3.68
   0 -10 -19   21.82    2.94
   0 -10 -19   15.49    2.88
   0 -10 -19   17.14    2.80
   0 -10 -19   17.44    2.58
   6   6  -5    1.22    2.63
   6   6  -5    0.97    2.81
   6   6  -5    1.91    2.79
   6   6  -5    9.64    4.72
   6   6  -5   -0.08    4.21
   6   6  -5    0.72    2.42
   6   6  -5    3.63    4.97
   5   6 -10    4.93    2.03
   5   6 -10    5.92    2.31
   5   6 -10    3.85    3.16
   5   6 -10    6.49    2.20
   5   6 -10    4.29    2.48
   5   6 -10    3.64    2.50
   5   6 -10    4.26    3.40
   5   6 -10    6.49    4.01
  -3 -12 -14   -2.59    2.19
  -3 -12 -14    1.97    2.73
   6   2  -9    3.10    4.19
   6   2  -9    1.64    3.06
   6   2  -9   -0.20    2.68
   6   2  -9    3.88    3.35
   6   2  -9   -4.19    3.15
   6   2  -9    3.09    4.14
   6   2  -9    0.20    3.30
   6   2  -9    2.00    2.56
   6   2  -9   -0.13    3.14
  -5 -10 -11   -2.12    2.07
  -5 -10 -11    1.81    2.65
   5  10  11    0.56    3.58
   5  10  11    0.30    2.46
   5  10  11   -1.50    2.60
   5  10  11   -1.08    5.76
   2   1 -20    1.64    3.74
   2   1 -20   -6.92    3.94
   2   1 -20    0.95    2.31
   2   1 -20    0.25    2.95
   2   1 -20   -2.08    2.05
   2   1 -20   -0.28    2.04
   2   1 -20    2.06    1.69
   2   1 -20    2.19    1.49
   5  10  -2    2.37    4.57
   5  10  -2    0.74    2.30
   5  10  -2    2.78    4.27
   5  10  -2    3.67    4.91
   5  10  -2    3.61    2.42
   4 -10  -8   -2.72    3.39
  -4  10   8    0.14    1.19
   4 -10  -8   -0.16    2.96
   4 -10  -8    2.33    2.95
  -4  10   8    0.47    1.52
   4 -10  -8    1.99    2.62
   3   0 -19    0.25    1.94
   3   0 -19    0.72    2.14
   3   0 -19    0.05    2.85
   3   0 -19   -0.50    2.56
   3   0 -19    2.31    2.64
   3   0 -19   -1.19    2.15
   3   0 -19   -2.73    1.49
   3   0 -19   -1.51    1.78
   3   0 -19   -2.23    3.25
  -2 -13 -13   10.49    2.68
  -2 -13 -13    5.92    2.99
   6   8   0   -0.98    2.20
   6   8   0    2.86    2.76
   6   8   0    0.11    4.94
   6   8   0    2.22    2.32
   6   8   0    2.30    5.05
   6   8   0    4.16    5.00
   4  12   0   17.03    2.82
   4  12   0   12.38    4.54
   4  12   0   24.16    3.08
  -1 -14  -2  144.54   11.44
  -1 -14  -2  139.32   11.69
   1  14   2  134.09   11.07
   5   8  -7   -0.73    1.84
   5   8  -7    4.52    2.14
   5   8  -7    1.65    2.36
   5   8  -7    1.16    2.18
   5   8  -7    1.17    4.26
   5   8  -7    6.45    3.80
   5   8  -7    5.78    2.36
  -1 -14  -9   -5.15    3.13
  -1 -14  -9    4.64    3.74
   0 -14  -3  141.41   11.60
   0 -14  -3  152.75   11.96
   0  14   3  130.14   11.18
  -5  -6 -16   33.94    4.16
  -5  -6 -16   35.34    3.83
  -3  11  11   -0.55    1.38
   3 -11 -11    1.72    2.07
   3 -11 -11   -1.85    3.10
   3 -11 -11    1.66    2.87
   3 -11 -11    0.05    2.85
   3 -11 -11    2.71    2.42
   6   5  12    3.47    2.78
   6   5  12    2.19    4.17
  -6  -5 -12    1.96    2.43
  -6  -5 -12    2.47    2.83
   6   5  12    2.90    3.83
   5  11   5    7.27    4.92
   5  11   5    9.87    4.72
  -5 -11  -5    3.34    3.28
   5  11   5    4.55    2.47
  -5 -11  -5    5.79    2.77
   5  11   5    5.26    2.26
   5  11   5    0.31    4.53
   4  11  -4    4.20    1.64
   4  11  -4    3.91    2.01
   4  11  -4    7.21    2.35
   4  11  -4    4.68    2.36
   4  11  -4    7.14    4.09
   2  12  -6    5.07    1.99
   2  12  -6    5.49    2.22
   2  12  -6    4.52    1.62
   2  12  -6    5.27    4.67
   2  12  -6    5.68    1.89
   2  14   6    5.33    2.35
  -2 -14  -6    0.98    3.02
  -2 -14  -6   -3.33    4.16
  -4  -5 -19   35.63    4.84
  -4  -5 -19   39.89    4.61
   4   0 -17    4.74    2.50
   4   0 -17   -0.04    2.08
   4   0 -17    0.56    2.31
   4   0 -17   -2.54    2.08
   4   0 -17   -0.80    2.58
   4   0 -17    1.95    3.10
   4   0 -17    0.83    1.79
   4   0 -17    1.42    3.18
   4   0 -17   -3.77    2.61
   2 -12 -12    4.44    2.69
   2 -12 -12    3.19    2.85
   2 -12 -12   -1.03    3.62
   2 -12 -12    1.46    1.93
  -2 -14  -5  148.21   13.07
  -2 -14  -5  162.57   13.34
   2  14   5  170.77   12.83
  -1   4 -19    6.11    2.22
  -1   4 -19    5.01    2.13
  -1   4 -19    7.83    3.15
  -1   4 -19    7.36    2.44
  -1   4 -19    9.06    2.54
  -1   4 -19   18.32    4.84
  -1   4 -19   16.45    3.03
   3   9 -11    5.31    2.77
   3   9 -11    2.47    3.32
   3   9 -11   11.81    2.52
   3   9 -11    7.75    4.69
   3   9 -11    6.15    2.01
   3   9 -11    7.38    1.95
   3   9 -11   10.41    2.33
   0   3 -20   18.66    5.00
   0   3 -20   29.70    3.12
   0   3 -20   30.25    3.27
   0   3 -20   22.58    3.96
   0   3 -20   28.66    3.70
  -1  -8 -21  230.64   17.59
  -1  -8 -21  222.68   17.57
  -1  -8 -21  212.03   17.56
  -1  -8 -21  218.90   17.50
  -1  -8 -21  215.90   18.27
  -1  -8 -21  238.81   17.53
   5  -8   2    4.97    4.39
   5  -8   2    0.16    3.02
  -5   8  -2   -0.46    2.47
  -5   8  -2   -0.37    2.05
   5  -8   2    3.14    3.10
  -1 -11 -18   12.38    2.65
  -1 -11 -18   11.38    2.65
  -1 -11 -18    9.58    3.09
  -1 -11 -18   12.83    2.38
   5  11   4    6.72    4.77
   5  11   4    8.96    2.53
   5  11   4   13.65    4.95
   5  11   4    5.28    4.96
  -5 -11  -4   14.07    2.91
   5  11   4    9.52    2.10
   5   1  16    2.80    3.94
   5   1  16    7.09    3.57
  -5  -1 -16    9.44    3.06
  -5  -1 -16    0.92    3.44
   6   8   8   -1.04    5.82
   6   8   8    5.01    4.52
  -6  -8  -8    3.45    3.42
   6   8   8    2.41    2.49
   6   8   8   11.00    2.28
  -6  -8  -8    9.44    2.93
   6   8   8    1.65    4.62
  -1   6 -17   41.31    4.32
  -1   6 -17   48.79    5.00
  -1   6 -17   45.15    6.45
  -1   6 -17   63.60    4.50
  -1   6 -17   51.00    4.50
  -1   6 -17   50.59    4.52
   5   9  -5    0.08    4.15
   5   9  -5    1.67    2.18
   5   9  -5    3.01    2.20
   5   9  -5    3.61    2.50
   5   9  -5    3.11    4.10
   5  11   6    0.45    4.32
   5  11   6    7.22    2.68
   5  11   6    0.11    5.26
  -5 -11  -6    1.58    2.69
  -5 -11  -6    8.52    3.27
   5  11   6    4.58    2.25
   5  11   6    0.61    4.66
   0 -14  -8   31.05    5.00
   0 -14  -8   35.05    4.37
   0 -14  -8   46.64    4.24
   5  -2  14   -1.86    3.41
  -5   2 -14   -2.36    3.12
  -5   2 -14    0.43    2.74
   5  -2  14   -0.36    2.57
  -2   0 -21    4.34    1.90
  -2   0 -21    3.68    2.51
  -2   0 -21    6.16    2.88
  -2   0 -21    3.91    2.72
  -2   0 -21    8.25    2.95
   3  13   0  241.98   17.24
   3  13   0  229.17   17.26
   3  13   0  198.69   17.70
  -3 -13   0  194.45   17.27
  -3 -13   0  215.48   17.43
   3  11  -7   -0.40    1.60
   3  11  -7   -0.54    1.87
   3  11  -7    1.23    2.02
   3  11  -7   -3.23    2.02
  -2 -14  -7   28.56    4.30
   2  14   7   38.86    3.56
  -2 -14  -7   35.60    4.92
   4   4 -15    7.21    2.99
   4   4 -15    9.34    2.31
   4   4 -15    8.69    2.76
   4   4 -15   10.85    3.40
   4   4 -15    5.38    2.66
   4   4 -15    6.50    4.00
   4   4 -15    8.67    2.14
   4   4 -15    6.67    1.71
   4   4 -15    4.31    1.71
   0  -1 -22   -2.80    2.51
   0  -1 -22    2.19    2.25
   0  -1 -22   -2.42    2.26
   0  -1 -22   -2.77    1.59
   0  -1 -22   -4.60    3.49
   0  -1 -22    1.20    1.92
   0  -1 -22   -1.78    2.38
   1   4 -19   -2.26    2.63
   1   4 -19    3.43    2.11
   1   4 -19    0.48    2.55
   1   4 -19    6.70    3.56
   1   4 -19   -0.57    2.41
   0 -12 -16    3.36    2.02
   0 -12 -16    0.14    2.55
   0 -12 -16    4.55    2.41
   0 -12 -16    3.68    2.90
   2 -13  -5    3.29    4.28
  -2  13   5   -0.55    2.50
   2 -13  -5    1.68    3.31
  -5   3 -13   -0.93    2.55
   5  -3  13    4.11    3.32
  -5   3 -13   -3.13    2.94
  -3   4 -17   17.84    2.50
  -3   4 -17   19.74    2.89
  -3   4 -17   15.12    3.13
  -3   4 -17   20.44    2.56
  -3  10  -7   11.92    3.11
  -3  10  -7    4.66    2.76
   3 -10   7    5.89    4.84
   3 -10   7   12.89    3.16
  -2 -14  -4   76.41    8.18
  -2 -14  -4   80.64    7.70
   2 -13  -4   -0.79    4.20
  -2  13   4    0.61    2.41
   2 -13  -4   -3.65    3.40
   6  -5  -5    0.53    3.79
   6  -5  -5    0.89    4.00
   6  -5  -5   -1.41    2.82
   6  -5  -5    1.91    5.89
   6  -5  -5    1.63    2.70
   6  -5  -5   -2.64    3.23
   6  -5  -5   -1.60    3.43
  -1  -6 -22   80.61    7.03
  -1  -6 -22   82.58    7.88
  -1  -6 -22   80.26    6.88
  -1  -6 -22   84.65    7.12
  -1  -6 -22   87.49    7.11
  -1  -6 -22   82.81    7.10
   1   7 -16   42.30    3.66
   1   7 -16   38.54    3.82
   1   7 -16   39.65    4.07
   1   7 -16   30.46    5.80
   1   7 -16   35.35    4.51
   1   7 -16   37.75    3.84
   1 -13   2   -6.51    3.71
   1 -13   2   -3.79    4.41
  -1  13  -2   -2.03    2.45
   2   3 -19    9.98    3.07
   2   3 -19    2.82    2.08
   2   3 -19    3.15    1.90
   2   3 -19    8.03    2.56
   2   3 -19    4.26    1.68
   2   3 -19    6.75    4.23
   2   3 -19    2.16    3.95
   2   3 -19    6.42    2.25
   5  -8  -7   -0.06    3.10
   5  -8  -7    3.32    2.63
   5  -8  -7    4.51    3.32
   5  -8  -7   -3.32    3.77
   5  -8  -7   -2.44    3.92
   5  -8  -7   -4.24    4.97
  -4   3 -16    6.66    2.70
  -4   3 -16   10.13    3.11
   6   1  12    2.44    5.38
   6   1  12    4.13    3.14
  -6  -1 -12    4.04    2.43
   6   1  12   -2.98    2.53
  -6  -1 -12    1.04    2.37
  -2  11  -7   16.55    2.27
  -2  11  -7   11.18    3.92
   2 -11   7    9.59    5.00
   2 -11   7   16.75    3.33
  -2  11  -7   15.99    2.96
  -2  11  -7   16.64    3.34
   5  11   3   11.66    4.89
   5  11   3   20.61    2.42
   5  11   3   10.91    4.80
   5  11   3    6.50    5.02
   5  11   3   12.24    2.64
   6  -4   6   -0.32    2.95
  -6   4  -6    0.39    2.17
   6  -4   6   -1.43    3.66
  -6   4  -6    0.12    1.81
   6  -4   6   -1.52    2.26
   6  -4   6    1.63    2.71
   2   8 -14   21.45    2.91
   2   8 -14   28.67    3.84
   2   8 -14   26.43    5.08
   2   8 -14   30.11    3.14
   2   8 -14   26.28    3.11
   2   8 -14   22.26    2.83
   2   8 -14   25.40    3.03
  -5   7  -6    6.20    2.43
  -5   7  -6    5.17    2.65
   5  -7   6    3.84    2.73
   5  -7   6    3.00    2.84
   5  -7   6    8.17    4.20
   3   7 -14    4.76    1.66
   3   7 -14    0.79    2.40
   3   7 -14    2.37    2.19
   3   7 -14    4.68    2.74
   3   7 -14    4.00    3.56
   3   7 -14    0.27    4.46
   3   7 -14    4.00    1.94
   3   4 -17    2.07    2.70
   3   4 -17    0.15    4.01
   3   4 -17    2.90    1.58
   3   4 -17   -2.45    3.54
   3   4 -17   -1.66    3.38
   3   4 -17   -4.76    1.60
   3   4 -17   -0.31    1.84
   3   4 -17    3.76    2.78
   6  -5   3    4.73    2.85
   6  -5   3   -0.48    4.32
  -6   5  -3    0.30    1.78
  -6   5  -3    1.47    1.53
   6  -5   3   -5.26    3.40
  -1 -13 -14    1.01    2.91
  -1 -13 -14   -1.22    2.57
  -1 -13 -14   -0.88    3.20
  -2  13   6   -0.45    2.58
   2 -13  -6    3.58    4.09
   2 -13  -6   -0.71    3.37
   6  -3   8    7.83    2.26
  -6   3  -8    1.59    2.34
  -6   3  -8    4.67    2.01
   6  -3   8    4.13    3.29
   6  -3   8    6.22    2.72
   6  -3   8    4.53    6.24
   1  12  -7    4.02    2.37
   1  12  -7    5.76    2.26
   1  12  -7   -0.36    4.69
  -1 -12   7    6.56    3.73
   1  12  -7    4.73    2.05
   1  12  -7    4.08    1.78
   1  12  -7    4.09    2.06
  -4  10  -2    4.81    2.12
   4 -10   2    1.34    2.45
  -4  10  -2    3.07    2.49
   4 -10   2   -2.23    4.20
   4 -10   2    6.05    3.19
  -4   4 -15   64.49    5.91
  -4   4 -15   70.25    6.19
  -4  -2 -19   14.60    3.33
  -4  -2 -19    9.50    3.64
  -4  -2 -19   14.62    2.37
   5  11   7    6.32    5.54
   5  11   7    8.47    2.34
  -5 -11  -7   13.98    3.41
   5  11   7    9.52    2.81
   5  11   7    4.15    4.31
  -5 -11  -7    9.82    2.81
   5  -7 -10    2.81    2.81
   5  -7 -10    4.65    2.61
   5  -7 -10   -0.05    3.24
   5  -7 -10   -3.18    2.80
   5  -7 -10    0.84    4.74
  -3 -13 -11   17.49    2.84
  -3 -13 -11   19.19    3.10
  -1  -1 -22   53.46    4.80
  -1  -1 -22   59.04    5.16
  -1  -1 -22   44.22    5.39
  -1  -1 -22   47.02    4.64
  -1  -1 -22   56.20    4.62
  -1  -1 -22   51.97    4.85
   5   3 -13   20.01    2.77
   5   3 -13   20.15    2.94
   5   3 -13   20.47    3.41
   5   3 -13   24.77    4.01
   5   3 -13   17.53    3.17
   5   3 -13   18.48    3.32
   5   3 -13   30.96    4.02
   5   3 -13   26.53    3.58
   5   3 -13   20.40    3.00
   5  -3 -14   -0.42    2.97
   5  -3 -14   -4.10    3.24
   5  -3 -14   -2.52    3.08
   5  -3 -14   -0.22    2.54
   5  -3 -14    4.78    3.34
   5  -3 -14    0.49    2.32
   5  -3 -14   -5.88    3.10
   5  -3 -14   -3.35    2.98
   2 -13  -3   -3.04    4.37
   2 -13  -3    0.95    3.65
  -2  13   3    1.44    2.47
   4   7 -12    3.28    2.26
   4   7 -12    1.51    1.98
   4   7 -12    1.17    1.83
   4   7 -12    6.42    4.58
   4   7 -12    0.05    2.96
   4   7 -12    1.46    2.21
   4   7 -12    6.03    3.19
  -3   3 -18    0.88    1.89
  -3   3 -18   -0.77    2.59
  -3   3 -18   -1.01    2.52
  -3   3 -18    2.53    2.83
  -1  12  -6   13.31    2.81
  -1  12  -6   16.06    4.47
  -1  12  -6   13.74    2.17
   1 -12   6   11.88    4.24
  -1  12  -6   11.13    2.53
   0  -8 -21    7.72    2.06
   0  -8 -21   17.03    2.26
   0  -8 -21   18.65    3.16
   0  -8 -21   14.09    3.04
   0  -8 -21   15.22    2.97
   0  -8 -21   13.17    2.46
  -3   5 -16   29.52    3.51
  -3   5 -16   27.05    3.14
  -3   5 -16   24.85    2.97
   0 -14  -2    1.05    3.82
   0 -14  -2    6.55    4.65
   0  14   2   -0.53    2.66
   5   1 -14    3.74    2.49
   5   1 -14   -0.81    3.16
   5   1 -14    2.57    2.55
   5   1 -14    0.72    1.90
   5   1 -14   -0.77    2.66
   5   1 -14   -0.29    3.47
   5   1 -14    2.15    2.59
   5   1 -14    3.01    2.99
   5   1 -14    4.34    2.74
   5   1 -14    7.06    3.42
   2  -9 -18    1.77    2.68
   2  -9 -18    4.85    2.82
   2  -9 -18    0.16    2.52
  -1  10 -11    4.79    2.80
  -1  10 -11    4.63    4.16
  -1  10 -11    8.00    2.19
  -1  10 -11    2.84    2.59
  -1  10 -11    5.39    2.31
   1 -10  11    5.99    3.69
  -1  10 -11    7.36    2.07
   3 -12  -4    4.42    2.94
  -3  12   4    1.36    2.05
   3 -12  -4    1.05    3.33
   3 -12  -4   -0.70    4.17
   0 -12   7    6.17    3.93
   0  12  -7    5.50    2.12
   0  12  -7   -2.88    4.65
   0  12  -7    8.44    2.60
   0  12  -7    6.94    2.24
   0  12  -7    6.34    2.33
   0  -6 -22   65.58    5.81
   0  -6 -22   67.08    7.14
   0  -6 -22   57.81    5.39
   0  -6 -22   71.21    6.04
   0  -6 -22   60.83    5.61
  -2 -14  -8   24.71    4.29
  -2 -14  -8   20.74    3.74
   2  14   8   25.77    2.81
  -3   0 -20    1.34    2.74
  -3   0 -20   -2.16    1.56
  -3   0 -20    2.51    2.54
  -3   0 -20    2.69    3.01
  -4   9  -6    0.22    2.84
   4  -9   6    5.35    4.43
   4  -9   6    2.86    2.84
   4  -9   6    0.63    4.01
  -4   9  -6    3.23    2.52
  -2 -10 -19    0.69    2.54
  -2 -10 -19    1.80    2.11
  -2 -10 -19    3.52    3.07
  -2 -10 -19    0.73    2.81
   2  -8 -19    3.87    2.86
   2  -8 -19   -3.99    5.99
   2  -8 -19    2.64    2.49
   2  -8 -19    2.97    2.71
   2  -8 -19    4.56    2.67
   3  -5 -19    2.41    2.43
   3  -5 -19    5.80    2.69
   3  -5 -19    2.05    2.87
   3  -5 -19    3.55    2.06
   3  -5 -19    3.26    2.87
   2  -3 -21    0.99    2.93
   2  -3 -21    1.45    2.38
   2  -3 -21   -1.79    3.70
   2  -3 -21    1.87    2.14
   2  -3 -21    2.54    2.34
   2  -3 -21    2.51    2.20
   3 -12  -5   10.92    3.29
  -3  12   5    6.63    2.16
   3 -12  -5    5.56    4.14
   3 -12  -5    9.23    3.49
   4  -4 -17    4.43    2.99
   4  -4 -17    6.84    2.56
   4  -4 -17    8.26    3.43
   4  -4 -17    9.37    2.93
   4  -4 -17    8.18    2.25
   4  -4 -17    4.08    3.44
   4  -4 -17    5.69    2.83
  -2   2 -20   15.83    2.39
  -2   2 -20   22.58    2.77
  -2   2 -20   15.95    3.26
  -2   2 -20   17.60    3.24
  -2   2 -20   15.87    2.84
  -2   2 -20   24.58    3.20
  -5   1 -15    1.43    2.19
  -5   1 -15    4.65    2.91
  -5   1 -15    8.48    3.22
   5  -1  15    5.51    4.83
   5  -1  15    2.04    2.73
   1   1 -21   17.10    3.00
   1   1 -21   18.11    4.56
   1   1 -21   12.18    2.45
   1   1 -21   14.27    3.69
   1   1 -21   15.54    2.29
   1   1 -21   18.60    2.62
   1   1 -21   16.55    2.94
   1   1 -21   13.60    2.05
  -2  -9 -20   76.52    6.35
  -2  -9 -20   76.51    6.73
  -2  -9 -20   67.60    6.07
  -2  -9 -20   72.93    6.43
  -2 -12 -16    8.82    2.76
  -2 -12 -16   11.89    2.82
  -2 -12 -16   10.84    3.20
   2  13  -3    2.91    2.08
   2  13  -3   -2.68    4.92
   2  13  -3    0.12    2.05
  -2 -13   3    2.47    3.32
  -2 -13   3   -2.30    2.62
   2  13  -3   -0.40    1.84
   2  14   3   33.80    3.67
  -2 -14  -3   39.36    4.84
   2  14   3   41.41    3.97
  -2 -14  -3   29.04    4.24
   3 -12  -3   -1.16    2.73
  -3  12   3    3.22    2.10
   3 -12  -3   -0.96    4.06
   3 -10 -14    2.53    2.31
   3 -10 -14    2.15    2.72
   3 -10 -14    0.66    2.60
   2 -11 -15    1.70    2.79
   2 -11 -15   -1.01    2.29
   2 -11 -15    1.28    2.34
   2 -11 -15    0.64    2.24
   2 -11 -15    0.89    2.16
  -1 -14  -1   15.63    3.58
   1  14   1   20.38    2.70
   1  14   1   15.93    2.67
  -1 -14  -1   22.54    4.07
   1  14   1   14.09    2.76
  -2   7 -15   31.75    3.74
  -2   7 -15   29.21    3.34
  -2   7 -15   34.03    5.24
  -2   7 -15   35.47    3.46
  -2   7 -15   31.69    3.66
   4  12  11   -6.24    2.88
  -4 -12 -11    0.87    2.51
   4  12  11    2.69    4.33
  -4 -12 -11    0.14    2.20
   2  -2 -21    0.68    2.02
   2  -2 -21   -0.15    2.96
   2  -2 -21   -1.91    2.35
   2  -2 -21    0.05    1.28
   2  -2 -21   -2.49    2.30
   2  -2 -21    1.96    2.20
   2  -2 -21   -3.36    3.70
   2  -2 -21    2.59    1.66
   1  -7 -21   -0.24    2.15
   1  -7 -21    2.41    1.88
   1  -7 -21   -0.99    2.56
   1  -7 -21    1.93    2.81
   1  -7 -21   -2.41    3.34
  -4   2 -17    4.51    2.82
  -4   2 -17    8.18    2.54
  -4   2 -17    7.16    3.14
  -1 -13   4   26.29    4.03
   1  13  -4   23.63    5.31
   1  13  -4   23.49    2.88
  -1 -13   4   22.51    3.18
   1  13  -4   21.12    2.69
   6   4  -8   -5.81    4.26
   6   4  -8   -1.93    3.16
   6   4  -8   -1.93    2.56
   6   4  -8   -5.00    3.34
   6   4  -8    0.34    4.27
   6   4  -8   -0.21    2.63
   6   4  -8   -1.97    2.95
   5   7  -9    6.72    2.67
   5   7  -9   11.10    2.39
   5   7  -9    8.97    3.37
   5   7  -9    6.73    2.07
   5   7  -9    3.87    4.09
   5   7  -9    3.85    2.17
   5   7  -9    7.48    2.39
  -1 -14 -10   10.80    3.23
  -1 -14 -10    9.51    3.63
   1  14  10    7.96    2.17
   0 -14  -9   94.53    9.23
   0 -14  -9  123.21    8.90
   0 -14  -9   99.65    9.02
   2 -13  -7   14.81    4.07
   2 -13  -7   17.32    3.41
   2 -13  -7   15.17    2.40
  -2  13   7   21.78    2.94
   4   9  -9    8.10    2.16
   4   9  -9    7.11    2.29
   4   9  -9    7.42    2.24
   4   9  -9   10.02    4.36
   4   9  -9    9.12    3.03
   4   9  -9    8.03    1.98
   4  -7 -15   12.23    3.10
   4  -7 -15    8.19    2.79
   4  -7 -15   12.16    3.23
   4  -7 -15    6.20    2.62
   4  -7 -15   15.75    2.99
   4  -7 -15   17.53    3.99
   1 -12 -15    1.87    2.54
   1 -12 -15    1.26    2.22
   1 -12 -15    1.48    3.23
   1 -12 -15   -3.10    2.25
   1 -12 -15    1.72    2.43
   1  -3 -22    0.97    2.91
   1  -3 -22    1.21    2.41
   1  -3 -22    1.95    2.30
   1  -3 -22    0.41    2.19
   1  -3 -22    3.60    3.61
   6   8  -1    0.11    5.11
   6   8  -1   -4.96    4.60
   6   8  -1    1.80    2.30
   6   8  -1    1.24    2.38
   6   8  -1    1.56    2.80
   6   8  -1    2.92    4.87
   1 -13 -12   -3.27    3.50
   1 -13 -12   -1.52    2.82
   1 -13 -12    1.30    2.18
   0 -11 -18   -0.26    2.47
   0 -11 -18    0.96    2.12
   0 -11 -18    5.17    2.25
   0 -11 -18   -1.74    2.77
  -2  -4 -22   80.11    6.56
  -2  -4 -22   62.05    6.69
  -2  -4 -22   77.63    6.45
  -2  -4 -22   81.98    6.71
   4  10  -7    8.25    2.26
   4  10  -7    3.10    3.77
   4  10  -7    9.63    2.23
   4  10  -7    7.99    1.83
   4  10  -7    7.38    2.19
   4  10  -7   13.83    2.91
  -3  11  -4    1.60    3.08
   3 -11   4    0.29    2.67
  -3  11  -4    0.63    2.58
   5  11   2   -1.43    2.28
   5  11   2   -2.03    4.77
   5  11   2   -2.08    2.11
   5  11   2   -2.25    4.87
  -1   3 -20   43.94    4.73
  -1   3 -20   45.43    4.38
  -1   3 -20   42.77    4.19
  -1   3 -20   47.67    4.26
  -1   3 -20   45.14    4.37
  -1   3 -20   51.45    6.19
  -1   3 -20   41.89    4.81
   1 -11 -17   -1.30    2.72
   1 -11 -17    1.33    2.26
   1 -11 -17   -2.05    2.49
   1 -11 -17    1.05    2.22
   1 -11 -17    1.59    2.15
  -4  -9 -17    2.43    3.30
  -4  -9 -17   -0.10    2.08
  -4  -9 -17   -2.48    3.08
  -3  -4 -21   16.45    3.18
  -3  -4 -21   17.62    3.36
  -3  -4 -21   13.63    2.49
   3  -8 -17    0.05    2.78
   3  -8 -17   -1.19    3.79
   3  -8 -17    1.72    2.68
   3  -8 -17   -0.26    2.30
   3  -8 -17    4.89    2.74
  -4  -6 -19   32.39    4.47
  -4  -6 -19   27.86    4.12
   5  -4  12   86.19    6.83
  -5   4 -12   67.56    6.67
  -5   4 -12   75.09    6.52
   3 -12  -6   -2.19    4.10
   3 -12  -6    2.59    3.47
   3 -12  -6    3.04    3.30
  -3  12   6    2.45    1.88
   6   5  -7    1.84    2.66
   6   5  -7    2.51    2.93
   6   5  -7   -3.08    3.70
   6   5  -7    2.61    2.57
   6   5  -7    0.51    2.89
   6   5  -7   -1.81    4.36
   6   5  -7    4.71    4.24
   0   8 -15   16.09    2.08
   0   8 -15   13.34    3.27
   0   8 -15   12.40    1.96
   0   8 -15   12.20    2.35
   0   8 -15    7.71    5.09
   6   0 -10   -0.14    2.96
   6   0 -10    1.83    2.98
   6   0 -10   -8.18    3.83
   6   0 -10    0.99    3.63
   6   0 -10    2.80    2.96
   6   0 -10   -3.04    3.79
   6   0 -10    3.41    2.79
   6   0 -10   -1.17    3.25
   6   0 -10    0.70    3.12
   4  11  14   -1.62    4.93
  -4 -11 -14   -0.05    2.52
  -4 -11 -14    2.79    2.14
  -2  13   2    1.89    2.38
   2 -13  -2    2.81    4.44
   2 -13  -2   -1.41    3.27
   4 -10  -9    3.83    2.73
   4 -10  -9   -2.79    2.96
   4 -10  -9   -0.05    3.17
   4 -10  -9   -0.21    2.46
  -2  -3 -22    1.64    3.02
  -2  -3 -22   -0.20    2.34
  -2  -3 -22    2.44    2.89
  -2  -3 -22    0.60    2.57
  -1   9 -13   25.74    2.97
  -1   9 -13   30.59    2.88
  -1   9 -13   22.13    5.00
  -1   9 -13   27.17    3.50
  -1   9 -13   21.97    3.27
  -1   9 -13   27.84    3.06
  -1   7 -16   66.69    5.47
  -1   7 -16   62.72    5.45
  -1   7 -16   58.82    7.18
  -1   7 -16   69.59    5.88
  -1   7 -16   59.63    5.34
   4  -6 -16    5.36    2.66
   4  -6 -16    2.38    2.87
   4  -6 -16    4.81    3.65
   4  -6 -16    1.54    4.17
   4  -6 -16    6.03    2.74
   4  -6 -16    2.20    3.10
   5  11   8   10.10    5.50
  -5 -11  -8    5.50    2.59
   5  11   8   10.00    2.84
  -5 -11  -8    7.23    3.14
   5  11   8   11.31    4.15
   5  11   8    6.39    2.24
  -3  -9 -19    7.57    2.14
  -3  -9 -19    5.90    3.70
  -3  -9 -19    9.86    3.45
   1  -4 -22   -2.73    4.06
   1  -4 -22    1.76    3.31
   1  -4 -22   -0.76    2.18
   1  -4 -22   -1.91    2.35
   1  -4 -22    1.17    2.20
   1  -4 -22   -2.58    2.39
   2 -12   4   -4.12    4.93
  -2  12  -4   -1.87    1.74
  -2  12  -4    2.51    2.88
  -2  12  -4   -1.55    2.55
   2  -4 -21    1.60    3.09
   2  -4 -21    0.66    2.31
   2  -4 -21   -0.39    2.44
   2  -4 -21    0.13    3.99
   2  -4 -21    3.11    2.04
   2  -4 -21   -3.12    2.16
   4  -9 -12   16.36    3.39
   4  -9 -12   22.75    2.95
   4  -9 -12   15.65    2.94
   4  -9 -12   15.30    4.38
   4  -9 -12   15.73    3.14
   4  -9 -12   17.54    3.10
  -3  12   2    1.54    2.26
   3 -12  -2   -6.77    4.54
   3 -12  -2   -1.44    2.46
   5  -5 -13    0.38    2.68
   5  -5 -13    4.06    2.84
   5  -5 -13    5.87    2.87
   5  -5 -13    4.73    3.61
   5  -5 -13    2.57    2.80
   5  -5 -13    3.46    3.02
   6   8   9   35.84    4.09
  -6  -8  -9   44.23    4.25
   6   8   9   48.44    5.84
   6   8   9   42.84    4.00
  -6  -8  -9   46.08    4.69
   6   8   9   39.65    6.96
  -3  -3 -21   -1.05    2.17
  -3  -3 -21   -0.80    2.85
  -3  -3 -21    1.61    3.12
  -5   8  -3    6.95    2.31
  -5   8  -3    4.99    2.53
   5  -8   3   -0.80    2.81
   5  -8   3    6.65    2.99
   5  -8   3    4.80    4.52
   6  -3  -9   82.89    7.69
   6  -3  -9   95.48    8.27
   6  -3  -9   91.76    7.81
   6  -3  -9   83.36    7.99
   6  -3  -9   83.48    7.31
   6  -3  -9   92.16    7.81
   6  -3  -9   90.88    7.53
   6  -3  -9   91.17    7.60
   4  12  -1    4.84    2.36
   4  12  -1    0.51    4.30
   4  12  -1    2.70    2.38
   6  -1 -10    7.92    3.59
   6  -1 -10    6.60    3.03
   6  -1 -10   10.63    2.98
   6  -1 -10   10.56    3.17
   6  -1 -10   10.64    3.20
   6  -1 -10    6.46    3.94
   6  -1 -10    5.95    3.80
   6  -1 -10   12.36    3.53
   6  -1 -10   12.98    2.89
  -5  -8 -15   18.71    2.91
  -5  -8 -15   15.40    3.22
   5   8  15   23.18    2.80
   0  13  -4   30.99    3.37
   0 -13   4   29.84    4.43
   0  13  -4   28.55    3.27
   0 -13   4   30.89    3.99
   0  13  -4   38.49    5.59
  -3 -10 -18    3.81    3.24
  -3 -10 -18    3.99    2.24
  -3 -10 -18    8.62    2.59
  -3 -10 -18   10.38    3.80
   1  -2 -22   -0.81    1.33
   1  -2 -22    0.69    2.51
   1  -2 -22    0.82    2.44
   1  -2 -22    2.23    3.53
   1  -2 -22    0.09    2.81
   1  -2 -22   -0.12    2.05
   1  -2 -22   -0.79    1.64
  -4  -8 -18   23.92    2.70
   4   8  18   25.54    2.86
  -4  -8 -18   30.36    3.77
  -4  -8 -18   26.30    4.20
  -4   5 -14   -2.28    2.97
  -4   5 -14   -5.19    2.58
   4   1 -17   20.91    2.50
   4   1 -17   18.80    2.59
   4   1 -17   24.99    3.64
   4   1 -17   23.03    3.76
   4   1 -17   30.77    3.29
   4   1 -17   24.19    2.72
   4   1 -17   19.10    2.85
   4   1 -17   14.76    3.39
   4   1 -17   23.64    3.24
   3  -7 -18    9.58    4.87
   3  -7 -18    2.25    2.45
   3  -7 -18    8.06    2.92
   3  -7 -18    5.54    2.87
   3  -7 -18    8.01    2.78
   2  10 -11   -1.26    1.83
   2  10 -11   -7.75    4.77
   2  10 -11   -0.64    2.16
   2  10 -11    0.21    1.99
   2  10 -11   -0.58    2.33
   2  10 -11   -1.78    3.01
  -1  11  -9   30.36    3.19
  -1  11  -9   25.01    3.08
  -1  11  -9   23.43    4.83
  -1  11  -9   24.18    3.43
   1 -11   9   20.20    4.58
  -1  11  -9   29.16    2.96
  -2 -14  -9    2.74    2.92
  -2 -14  -9    3.36    3.39
   6   3  -9    8.94    4.43
   6   3  -9    1.93    3.17
   6   3  -9    4.15    4.03
   6   3  -9    5.82    3.20
   6   3  -9    4.08    3.22
   6   3  -9    3.69    2.58
   6   3  -9    3.33    2.64
   6   3  -9   -0.10    3.17
   6  -5  -6    3.30    2.98
   6  -5  -6    2.18    3.70
   6  -5  -6    3.92    2.69
   6  -5  -6    2.18    3.35
   6  -5  -6   -2.68    3.33
   6  -5  -6    4.81    4.11
   6  -5  -6    3.88    5.57
  -6  -6 -12    3.83    2.90
   6   6  12    2.27    4.08
   6   6  12    0.91    2.80
  -6  -6 -12    2.28    2.47
   6   6  12    4.56    4.03
  -2  -5 -22    0.58    2.85
  -2  -5 -22    0.80    3.39
  -2  -5 -22   -3.06    2.03
  -2  -5 -22   -1.95    2.41
  -2  -5 -22    0.05    2.25
   5  -6 -12   27.86    3.19
   5  -6 -12   22.65    3.31
   5  -6 -12   19.53    3.32
   5  -6 -12   19.86    3.57
   5  -6 -12   19.15    3.48
   5  -6 -12   24.81    4.49
  -3  -5 -21   61.72    5.41
  -3  -5 -21   71.88    6.15
  -3  -5 -21   73.90    5.93
   4   3 -16   -1.78    1.65
   4   3 -16    0.10    2.79
   4   3 -16    2.92    2.58
   4   3 -16    1.03    1.66
   4   3 -16    1.04    2.86
   4   3 -16    1.46    2.30
   4   3 -16    2.23    1.90
   4   3 -16    0.05    3.16
   4   3 -16   -3.08    3.81
   2  11  -9    6.80    3.14
   2  11  -9   10.67    4.71
   2  11  -9    9.91    2.04
   2  11  -9   10.48    2.36
   2  11  -9    8.95    2.18
   6  -4  -8   19.53    5.21
   6  -4  -8   19.88    3.95
   6  -4  -8   14.51    3.41
   6  -4  -8   24.10    3.73
   6  -4  -8   15.99    3.49
   6  -4  -8    8.77    3.21
   6  -4  -8   18.36    3.72
   6   7  -4    2.47    5.03
   6   7  -4    0.18    4.43
   6   7  -4   -0.10    2.40
   6   7  -4   -1.13    2.34
   6   7  -4    1.46    2.88
   6   7  -4    0.07    4.65
   6   7  11   89.35    8.11
   6   7  11   86.57    7.31
  -6  -7 -11   86.85    7.38
   6   7  11   95.50    7.14
   6   7  11   95.35    8.27
  -6  -7 -11   71.29    7.20
   0 -13 -14   -3.29    2.73
   0 -13 -14   -1.02    2.04
   0 -13 -14    5.81    2.86
   0 -13 -14    1.73    2.51
   6   1 -10   -3.42    3.94
   6   1 -10    1.53    3.04
   6   1 -10   -0.20    3.50
   6   1 -10    5.41    3.08
   6   1 -10    3.79    2.50
   6   1 -10    0.07    3.18
   6   1 -10    6.01    2.67
   6   1 -10    6.62    3.50
   6   1 -10    7.37    3.97
   6   1 -10    3.40    3.03
  -6  -3 -13   40.03    4.30
   6   3  13   33.63    4.23
  -6  -3 -13   41.95    4.22
   6   3  13   54.63    4.50
   6   3  13   49.91    5.64
   3   1 -19   -2.70    3.57
   3   1 -19    2.78    2.30
   3   1 -19    4.58    2.73
   3   1 -19    4.92    1.74
   3   1 -19   -0.05    3.26
   3   1 -19    2.46    1.94
   3   1 -19    1.14    1.49
   3   1 -19    1.43    2.08
   1   3 -20   68.32    6.59
   1   3 -20   84.65    6.73
   1   3 -20   71.00    7.84
   1   3 -20   82.23    6.61
   1   3 -20   79.50    6.80
   1   3 -20   87.89    7.48
   1   3 -20   81.93    6.98
   1   3 -20   95.86    7.02
   5  10  12   -0.60    6.12
  -5 -10 -12    5.69    2.39
  -5 -10 -12    6.55    2.66
[truncated: 626,882 more chars]
